# Supplementary material for: 1,2-Bis[(2-hydr­oxy-3-methoxy­benzyl­idene)hydrazono]-1,2-diphenyl­ethane
Source: Acta Crystallogr Sect E Struct Rep Online. 2008 May 17;64(Pt 6):o1090. doi: 10.1107/S1600536808014049 (PMC2961346; doi:10.1107/S1600536808014049)
Supplement: Supplementary file 2 [file e-64-o1090-Isup2.hkl]

# 
# h,k,l, Fc-squared, Fo-squared, sigma(Fo-squared) and status flag 
# 
data_I
_shelx_title ' A in P2(1)/c' 
_shelx_refln_list_code          4 
_shelx_F_calc_maximum      159.82 
_exptl_crystal_F_000       532.00 
_reflns_d_resolution_high  0.8255 
 
loop_ 
 _symmetry_equiv_pos_as_xyz 
 'x, y, z' 
 '-x, y+1/2, -z+1/2' 
 '-x, -y, -z' 
 'x, -y-1/2, z-1/2' 
 
_cell_length_a     8.3732 
_cell_length_b    12.7267 
_cell_length_c    12.4229 
_cell_angle_alpha  90.000 
_cell_angle_beta   98.188 
_cell_angle_gamma  90.000 
 
_shelx_F_squared_multiplier     1.000 
 
loop_ 
 _refln_index_h 
 _refln_index_k 
 _refln_index_l 
 _refln_F_squared_calc 
 _refln_F_squared_meas 
 _refln_F_squared_sigma 
 _refln_observed_status 
   1   0   0      684.28      567.22      8.98 o 
   2   0   0    12838.05    12319.32     77.65 o 
   3   0   0      701.69      667.14     10.38 o 
   4   0   0      211.15      234.85      4.96 o 
   5   0   0      109.72       88.99      3.66 o 
   6   0   0       43.79       40.01      6.55 o 
   7   0   0        3.73        0.27      2.73 o 
   8   0   0       11.18        7.32      3.26 o 
   9   0   0        2.39        1.44      3.26 o 
  10   0   0       15.90       16.17      7.15 o 
   1   1   0        1.89       -0.85      0.57 o 
   2   1   0     1265.53     1251.63      8.49 o 
   3   1   0      479.67      419.32      4.14 o 
   4   1   0       38.36       35.18      1.52 o 
   5   1   0      191.61      205.66      5.43 o 
   6   1   0        0.18       -1.07      1.37 o 
   7   1   0       74.81       82.51      4.25 o 
   8   1   0       45.60       48.03      3.84 o 
   9   1   0        0.65       -0.93      1.98 o 
  10   1   0       17.31       19.85      4.10 o 
   0   2   0       74.20       80.14      2.27 o 
   1   2   0     1328.80     1235.58      9.00 o 
   2   2   0     4581.89     4448.41     23.98 o 
   3   2   0      240.82      221.41      3.92 o 
   4   2   0      489.16      478.42      4.92 o 
   5   2   0      593.53      628.00      9.92 o 
   6   2   0        1.17        1.00      1.36 o 
   7   2   0        0.03        0.57      1.57 o 
   8   2   0        0.54        1.25      1.85 o 
   9   2   0        1.09        0.81      2.47 o 
   1   3   0       58.34       57.59      1.57 o 
   2   3   0       50.46       48.69      1.60 o 
   3   3   0        6.54        4.17      0.87 o 
   4   3   0      368.64      368.50      5.30 o 
   5   3   0      250.15      252.14      4.83 o 
   6   3   0       31.93       42.47      3.10 o 
   7   3   0       45.01       52.60      3.75 o 
   8   3   0       15.89       20.51      3.37 o 
   9   3   0       18.71       20.95      4.91 o 
   0   4   0     3647.76     3372.78     24.53 o 
   1   4   0      859.01      861.12      6.23 o 
   2   4   0      111.07      127.56      2.37 o 
   3   4   0      683.15      677.04      6.91 o 
   4   4   0       38.50       43.68      2.14 o 
   5   4   0       63.77       70.03      2.83 o 
   6   4   0       10.42        8.40      1.61 o 
   7   4   0       31.35       30.91      3.17 o 
   8   4   0        2.97        1.01      2.42 o 
   9   4   0        1.41        1.94      3.16 o 
   1   5   0       18.32       13.85      1.00 o 
   2   5   0      140.63      125.77      2.41 o 
   3   5   0      196.15      214.34      3.85 o 
   4   5   0        2.35        2.75      1.01 o 
   5   5   0      984.19      986.24     10.46 o 
   6   5   0        8.04        6.22      2.20 o 
   7   5   0        5.04        5.18      2.58 o 
   8   5   0       19.07       23.60      3.13 o 
   9   5   0        0.15       -3.41      2.60 o 
   0   6   0     1779.80     1827.97     16.71 o 
   1   6   0     1114.40     1180.83      8.78 o 
   2   6   0       19.82       11.74      1.06 o 
   3   6   0      533.58      585.84      6.98 o 
   4   6   0      146.35      135.77      4.42 o 
   5   6   0       31.62       29.11      2.74 o 
   6   6   0       67.93       69.22      5.92 o 
   7   6   0        0.05       -1.16      1.69 o 
   8   6   0        3.24        3.43      2.30 o 
   9   6   0        0.02        3.06      2.92 o 
   1   7   0      393.90      393.24      4.83 o 
   2   7   0      186.64      190.95      3.31 o 
   3   7   0      108.82      111.91      3.92 o 
   4   7   0      112.09      106.26      4.17 o 
   5   7   0       74.87       74.57      3.97 o 
   6   7   0        1.64        0.77      1.66 o 
   7   7   0        3.34       -0.36      2.61 o 
   8   7   0        0.42       -0.77      2.05 o 
   0   8   0      364.64      381.68      7.15 o 
   1   8   0      198.48      222.20      3.85 o 
   2   8   0      352.42      340.15      5.67 o 
   3   8   0      301.04      298.91      6.55 o 
   4   8   0       28.65       38.12      6.33 o 
   5   8   0        0.62        2.24      1.78 o 
   6   8   0        6.29        7.40      2.17 o 
   7   8   0        1.26        1.11      1.96 o 
   8   8   0        0.64        1.21      2.33 o 
   1   9   0        0.12       -0.70      0.96 o 
   2   9   0       73.03       80.19      3.18 o 
   3   9   0       13.39       10.33      2.14 o 
   4   9   0        1.49        1.09      1.70 o 
   5   9   0       98.01      103.27      4.99 o 
   6   9   0        6.68        3.33      2.10 o 
   7   9   0        1.47        1.88      2.57 o 
   8   9   0        0.84        2.29      2.58 o 
   0  10   0      190.24      186.94      7.61 o 
   1  10   0       15.41        8.89      1.71 o 
   2  10   0      111.86      122.20      4.62 o 
   3  10   0       13.60       13.84      2.45 o 
   4  10   0       55.01       64.12      4.18 o 
   5  10   0        0.05       -0.67      1.81 o 
   6  10   0        0.37        1.26      1.96 o 
   7  10   0        0.01        0.62      2.12 o 
   1  11   0       36.22       36.05      3.15 o 
   2  11   0        0.17       -1.59      1.56 o 
   3  11   0       90.18       92.54      4.70 o 
   4  11   0       17.52       17.02      2.86 o 
   5  11   0      132.02      143.30      6.21 o 
   6  11   0        2.08        3.77      2.48 o 
   7  11   0        1.79        1.45      2.61 o 
   0  12   0        1.19        0.38      2.40 o 
   1  12   0        1.77        3.68      1.93 o 
   2  12   0        0.01        0.10      2.44 o 
   3  12   0        3.40       -1.64      2.81 o 
   4  12   0        0.34        0.09      1.98 o 
   5  12   0       30.97       27.26      4.06 o 
   6  12   0       11.29        4.35      3.01 o 
   1  13   0        0.76        3.12      2.39 o 
   2  13   0       13.89       12.07      3.07 o 
   3  13   0       10.79       11.17      3.17 o 
   4  13   0        1.19        6.74      3.04 o 
   5  13   0       34.92       35.75      4.14 o 
   0  14   0       37.82       49.83      6.43 o 
   1  14   0        3.32        7.48      3.02 o 
   2  14   0       15.09       19.65      3.72 o 
   3  14   0        0.76        0.61      2.86 o 
   4  14   0        1.14       -0.21      2.70 o 
   1  15   0       16.38        9.70      3.36 o 
   2  15   0        8.87        8.38      3.37 o 
 -10   1   1        1.59        5.33      3.27 o 
  -9   1   1       36.86       41.89      4.01 o 
  -8   1   1        4.49        1.71      1.90 o 
  -7   1   1        0.22       -1.65      1.42 o 
  -6   1   1        4.49        5.32      1.31 o 
  -5   1   1        2.94        2.00      0.85 o 
  -4   1   1      187.13      199.29      3.11 o 
  -3   1   1       79.17       83.81      1.98 o 
  -2   1   1      189.33      210.92      3.13 o 
  -1   1   1      595.07      567.05      5.42 o 
   1   1   1     8057.60     7573.87     42.10 o 
   2   1   1        4.86        7.08      0.76 o 
   3   1   1      241.09      223.36      3.95 o 
   4   1   1        6.77        5.88      1.41 o 
   5   1   1      418.98      443.63      5.53 o 
   6   1   1       14.24       14.80      1.89 o 
   7   1   1       23.55       24.16      3.01 o 
   8   1   1        1.46        2.17      1.90 o 
   9   1   1        0.93       -1.12      2.16 o 
 -10   2   1        1.20        1.99      2.82 o 
  -9   2   1       29.80       38.63      6.02 o 
  -8   2   1       11.03        9.94      2.32 o 
  -7   2   1       10.96        7.83      2.10 o 
  -6   2   1       71.77       80.39      3.20 o 
  -5   2   1       13.03       12.71      1.52 o 
  -4   2   1      770.44      809.00      8.03 o 
  -3   2   1       79.91       80.49      2.62 o 
  -2   2   1       76.29       62.58      1.64 o 
  -1   2   1      500.06      436.26      6.04 o 
   0   2   1     3050.35     2885.18     16.62 o 
   1   2   1      953.42      875.15      5.64 o 
   2   2   1        0.01        0.31      0.55 o 
   3   2   1        0.00        0.39      0.60 o 
   4   2   1       35.54       37.64      1.60 o 
   5   2   1      168.63      174.88      4.70 o 
   6   2   1        8.53       12.08      1.75 o 
   7   2   1        3.91        0.84      2.42 o 
   8   2   1        2.45        3.85      2.09 o 
   9   2   1        0.50       -1.36      2.07 o 
  -9   3   1      170.09      203.39     14.83 o 
  -8   3   1       36.21       33.02      3.96 o 
  -7   3   1        0.15       -0.75      1.27 o 
  -6   3   1        6.09        4.21      1.55 o 
  -5   3   1       49.85       53.25      2.49 o 
  -4   3   1      757.79      770.71      7.95 o 
  -3   3   1      413.92      405.07      4.88 o 
  -2   3   1      316.87      322.69      4.71 o 
  -1   3   1      335.52      331.17      3.68 o 
   0   3   1     2970.71     2862.71     14.61 o 
   1   3   1        0.28        1.63      0.58 o 
   2   3   1      896.89      857.74      6.34 o 
   3   3   1       53.61       53.96      1.60 o 
   4   3   1       99.05      101.86      2.32 o 
   5   3   1       48.61       50.96      2.55 o 
   6   3   1       25.95       33.94      2.46 o 
   7   3   1        8.55        6.63      2.53 o 
   8   3   1       19.36       16.70      2.79 o 
   9   3   1       10.79       15.86      3.51 o 
  -9   4   1       13.62        2.71      6.16 o 
  -8   4   1        3.83        0.50      2.38 o 
  -7   4   1        6.30        5.43      1.97 o 
  -6   4   1       13.15       12.43      3.13 o 
  -5   4   1      172.54      167.74      6.74 o 
  -4   4   1      179.37      206.78      3.94 o 
  -3   4   1      400.21      395.65      4.87 o 
  -2   4   1       63.81       62.64      1.84 o 
  -1   4   1      706.06      645.45      6.20 o 
   0   4   1      859.84      792.93      5.94 o 
   1   4   1      283.92      281.67      3.31 o 
   2   4   1      335.44      295.33      3.93 o 
   3   4   1       74.00       77.31      2.15 o 
   4   4   1        0.09       -1.20      0.80 o 
   5   4   1        0.64       -0.46      1.04 o 
   6   4   1       84.27       89.18      3.62 o 
   7   4   1        8.79       10.64      2.05 o 
   8   4   1        7.46        7.59      2.91 o 
   9   4   1        1.41        4.91      2.51 o 
  -9   5   1       66.87       71.51      8.42 o 
  -8   5   1        3.74        3.27      2.20 o 
  -7   5   1       44.31       42.17      3.49 o 
  -6   5   1        9.46        8.07      2.04 o 
  -5   5   1       27.68       24.93      2.47 o 
  -4   5   1      133.52      137.13      4.14 o 
  -3   5   1        3.37        4.01      0.87 o 
  -2   5   1        6.06        5.16      1.16 o 
  -1   5   1      509.84      482.04      4.52 o 
   0   5   1     1048.77     1054.93      7.68 o 
   1   5   1     1096.01     1069.64      7.93 o 
   2   5   1       37.71       39.32      1.54 o 
   3   5   1       74.39       75.88      2.07 o 
   4   5   1       45.09       45.00      2.27 o 
   5   5   1        0.60       -0.24      1.07 o 
   6   5   1       71.67       78.73      3.49 o 
   7   5   1        3.39        1.29      2.83 o 
   8   5   1       31.00       26.34      3.34 o 
   9   5   1        0.62        0.98      2.58 o 
  -9   6   1        2.75       -1.05      2.48 o 
  -8   6   1        0.66        1.51      1.96 o 
  -7   6   1       87.05       83.08      4.68 o 
  -6   6   1       38.42       39.61      3.30 o 
  -5   6   1        7.04        9.35      1.81 o 
  -4   6   1      701.42      699.63      9.91 o 
  -3   6   1        0.03       -0.77      0.81 o 
  -2   6   1        3.01       -0.14      0.79 o 
  -1   6   1        8.09       10.28      0.98 o 
   0   6   1      443.97      489.22      5.32 o 
   1   6   1       96.12       80.99      2.15 o 
   2   6   1      524.48      533.86      6.10 o 
   3   6   1        8.73        5.38      1.28 o 
   4   6   1       15.54       15.05      1.69 o 
   5   6   1      232.20      235.83      6.04 o 
   6   6   1       39.57       38.03      3.34 o 
   7   6   1        0.18        1.87      2.00 o 
   8   6   1        1.93        2.76      2.15 o 
   9   6   1        0.60       -1.17      2.55 o 
  -9   7   1        0.28        3.14      4.17 o 
  -8   7   1       10.43        5.12      3.51 o 
  -7   7   1        6.95        6.48      2.35 o 
  -6   7   1        2.52        1.36      2.54 o 
  -5   7   1        8.89        9.12      2.35 o 
  -4   7   1        3.97        2.72      1.41 o 
  -3   7   1        2.74        0.90      1.86 o 
  -2   7   1       27.37       34.92      2.73 o 
  -1   7   1       25.96       27.44      1.65 o 
   0   7   1       33.39       40.06      1.75 o 
   1   7   1       91.92      101.19      3.17 o 
   2   7   1      199.50      203.18      3.57 o 
   3   7   1       34.81       34.23      1.77 o 
   4   7   1       56.44       53.38      3.26 o 
   5   7   1      113.29      110.76      4.66 o 
   6   7   1       55.99       61.87      4.06 o 
   7   7   1        7.97        7.91      2.72 o 
   8   7   1       38.61       40.18      4.00 o 
  -8   8   1        0.23        3.04      2.50 o 
  -7   8   1        0.81        0.17      1.89 o 
  -6   8   1       16.06       19.20      2.81 o 
  -5   8   1       40.39       46.96      4.46 o 
  -4   8   1      109.88      108.05      4.56 o 
  -3   8   1       78.68       85.83      4.24 o 
  -2   8   1       16.69       20.42      1.88 o 
  -1   8   1        5.98        3.29      1.12 o 
   0   8   1       22.33       24.08      2.10 o 
   1   8   1      311.67      314.96      4.67 o 
   2   8   1        1.02        0.65      1.01 o 
   3   8   1       10.23        9.72      1.82 o 
   4   8   1      319.03      287.40      6.84 o 
   5   8   1      443.38      452.87      9.08 o 
   6   8   1        0.77        1.47      1.83 o 
   7   8   1        0.45       -1.68      2.00 o 
   8   8   1        5.14        7.66      2.79 o 
  -8   9   1        0.01        1.94      2.46 o 
  -7   9   1        0.91        0.14      2.37 o 
  -6   9   1        3.30        6.45      2.17 o 
  -5   9   1        5.95        3.88      1.97 o 
  -4   9   1      160.54      149.96      5.75 o 
  -3   9   1      101.81       91.51      4.18 o 
  -2   9   1       36.18       36.80      2.81 o 
  -1   9   1       50.18       43.82      2.52 o 
   0   9   1       62.06       66.17      3.01 o 
   1   9   1      108.72      118.61      5.81 o 
   2   9   1       10.48        8.66      1.59 o 
   3   9   1      512.82      512.15      9.07 o 
   4   9   1       83.39       93.87      9.23 o 
   5   9   1       43.52       42.09      4.16 o 
   6   9   1        0.07        2.12      1.96 o 
   7   9   1        5.44        3.14      2.29 o 
   8   9   1        1.08        2.79      2.53 o 
  -7  10   1       11.46       11.31      2.81 o 
  -6  10   1        0.12       -0.45      1.90 o 
  -5  10   1      290.79      317.72      8.25 o 
  -4  10   1      561.64      581.70     10.68 o 
  -3  10   1      116.54      118.91      4.90 o 
  -2  10   1      453.24      444.58      8.46 o 
  -1  10   1       38.37       42.88      3.82 o 
   0  10   1       31.45       35.42      2.96 o 
   1  10   1        4.42        4.76      1.81 o 
   2  10   1        0.05       -1.28      1.45 o 
   3  10   1      124.71      130.19      5.04 o 
   4  10   1        8.52        4.77      3.64 o 
   5  10   1       49.23       50.34      4.05 o 
   6  10   1       77.31       82.88      5.13 o 
   7  10   1        1.28        2.19      2.38 o 
  -7  11   1       18.81       19.25      3.60 o 
  -6  11   1        2.35        4.41      2.43 o 
  -5  11   1       42.62       37.43      4.05 o 
  -4  11   1        0.00        0.14      1.83 o 
  -3  11   1      149.47      150.84      5.72 o 
  -2  11   1       62.47       72.36      4.13 o 
  -1  11   1      132.47      136.52      5.02 o 
   0  11   1       80.25       75.35      4.07 o 
   1  11   1       89.52       72.63      4.03 o 
   2  11   1      126.57      120.81      5.95 o 
   3  11   1      102.12      101.37      4.92 o 
   4  11   1       44.88       36.64      3.63 o 
   5  11   1       24.05       21.16      3.15 o 
   6  11   1       25.46       21.25      3.44 o 
  -6  12   1       58.94       61.33      5.03 o 
  -5  12   1        6.41       10.41      2.87 o 
  -4  12   1        1.48        3.80      2.27 o 
  -3  12   1       39.63       42.35      3.83 o 
  -2  12   1        0.50       -4.07      2.71 o 
  -1  12   1       22.09       27.63      3.04 o 
   0  12   1       21.85       24.52      3.01 o 
   1  12   1       25.76       24.39      3.00 o 
   2  12   1        6.80        2.80      2.44 o 
   3  12   1        5.04        3.12      2.44 o 
   4  12   1       17.80       13.80      2.70 o 
   5  12   1       14.38       16.23      3.09 o 
   6  12   1       23.52       26.89      3.69 o 
  -5  13   1        3.72       -0.41      2.98 o 
  -4  13   1        0.20        1.52      2.13 o 
  -3  13   1        0.01        3.22      3.13 o 
  -2  13   1        2.58        1.36      2.62 o 
  -1  13   1       17.21       15.67      3.26 o 
   0  13   1       22.68       18.34      2.89 o 
   1  13   1        4.09        1.02      2.25 o 
   2  13   1       19.52       19.15      3.65 o 
   3  13   1       15.94        4.75      2.93 o 
   4  13   1        0.00        0.85      2.41 o 
   5  13   1        6.52        5.23      2.65 o 
  -4  14   1       44.09       38.78      7.24 o 
  -3  14   1        6.99        6.55      2.99 o 
  -2  14   1       19.04       20.18      5.17 o 
  -1  14   1       17.89       15.72      3.50 o 
   0  14   1        0.14        1.37      2.20 o 
   1  14   1        3.19        2.90      2.64 o 
   2  14   1        0.41        4.24      2.83 o 
   3  14   1       13.90       13.77      5.80 o 
   4  14   1        2.46        6.95      3.29 o 
  -2  15   1        0.81        2.05      2.68 o 
  -1  15   1       14.03       15.63      3.72 o 
   0  15   1        6.30        9.50      5.65 o 
   1  15   1       16.40       15.21      3.91 o 
   2  15   1        5.92        5.65      3.39 o 
 -10   0   2        3.56        5.32      3.57 o 
  -9   0   2      227.50      239.36     14.58 o 
  -8   0   2       38.87       39.69      6.37 o 
  -7   0   2       50.34       45.36      4.89 o 
  -6   0   2       11.59       20.59      3.29 o 
  -5   0   2     1062.42     1060.04     12.54 o 
  -4   0   2     1623.30     1595.92     15.27 o 
  -3   0   2     1610.27     1600.30     17.93 o 
  -2   0   2    13723.29    12719.44    105.35 o 
  -1   0   2      820.00      867.79      7.70 o 
   0   0   2       79.50       90.33      4.62 o 
   1   0   2    14481.87    13768.53    108.86 o 
   2   0   2      347.16      331.62      4.89 o 
   3   0   2      797.76      725.42      8.78 o 
   4   0   2      483.30      484.96      7.72 o 
   5   0   2       50.89       50.31      3.07 o 
   6   0   2      637.92      680.50     11.00 o 
   7   0   2        5.09        9.21      3.11 o 
   8   0   2       14.09       13.39      3.99 o 
   9   0   2        9.46       14.45      6.99 o 
 -10   1   2        0.55        0.77      2.87 o 
  -9   1   2       40.50       40.85      4.03 o 
  -8   1   2        0.85        3.32      1.94 o 
  -7   1   2        6.20        5.53      1.81 o 
  -6   1   2        0.32       -1.87      1.25 o 
  -5   1   2      249.73      267.54      4.04 o 
  -4   1   2      147.93      160.01      2.82 o 
  -3   1   2     1900.51     1883.33     13.65 o 
  -2   1   2     6521.19     6208.95     29.26 o 
  -1   1   2     5435.37     5356.87     24.96 o 
   0   1   2       57.39       49.39      1.64 o 
   1   1   2    10726.96    10391.91     51.51 o 
   2   1   2     3659.43     3546.77     19.70 o 
   3   1   2        6.26        8.59      0.94 o 
   4   1   2      382.69      405.09      4.95 o 
   5   1   2        3.86        4.40      1.49 o 
   6   1   2      333.05      363.49      6.37 o 
   7   1   2        0.20        1.65      1.69 o 
   8   1   2        0.15        3.48      2.05 o 
   9   1   2        3.15        0.01      2.31 o 
 -10   2   2        0.80        1.11      2.93 o 
  -9   2   2       46.58       52.37      8.29 o 
  -8   2   2        8.61        6.42      2.97 o 
  -7   2   2        7.28        7.54      2.64 o 
  -6   2   2       11.60        8.84      1.78 o 
  -5   2   2       46.70       46.13      2.86 o 
  -4   2   2      925.78      903.64      8.60 o 
  -3   2   2      111.18       91.54      2.34 o 
  -2   2   2     2698.64     2705.05     19.12 o 
  -1   2   2      524.96      530.34      4.69 o 
   0   2   2     3276.81     3242.29     17.21 o 
   1   2   2    25543.06    24407.78    117.17 o 
   2   2   2     3923.29     3693.12     19.01 o 
   3   2   2      616.55      595.65      5.58 o 
   4   2   2       99.77       98.73      3.74 o 
   5   2   2       77.32       86.48      3.78 o 
   6   2   2       22.99       24.62      2.23 o 
   7   2   2        5.95        5.04      2.05 o 
   8   2   2        9.62        8.83      2.57 o 
   9   2   2        0.05        0.40      2.24 o 
  -9   3   2        0.82        0.41      2.39 o 
  -8   3   2        0.44        0.50      2.00 o 
  -7   3   2        0.00        0.14      1.50 o 
  -6   3   2        0.65        1.50      1.18 o 
  -5   3   2      121.04      127.02      3.46 o 
  -4   3   2     1520.71     1609.02     12.62 o 
  -3   3   2      541.76      515.56      5.59 o 
  -2   3   2        6.58        8.20      1.54 o 
  -1   3   2       85.43       87.74      2.03 o 
   0   3   2        7.35        6.14      0.68 o 
   1   3   2     1799.82     1873.01     10.89 o 
   2   3   2       25.74       21.94      1.15 o 
   3   3   2      443.96      456.74      4.89 o 
   4   3   2      190.08      186.37      3.34 o 
   5   3   2        6.20        4.35      1.29 o 
   6   3   2       14.05       11.81      1.77 o 
   7   3   2        1.40       -0.45      1.42 o 
   8   3   2        0.10        1.76      2.01 o 
   9   3   2        0.21        3.55      2.82 o 
  -9   4   2        6.30        5.75      2.90 o 
  -8   4   2      103.24      108.15      6.85 o 
  -7   4   2        1.32        3.12      1.72 o 
  -6   4   2      178.17      181.32      5.83 o 
  -5   4   2        4.35        3.13      1.11 o 
  -4   4   2      166.57      163.87      3.46 o 
  -3   4   2      140.50      143.16      3.75 o 
  -2   4   2       31.54       31.25      1.51 o 
  -1   4   2     1946.45     1842.41     12.46 o 
   0   4   2      306.49      269.20      3.23 o 
   1   4   2     1031.81     1008.16      7.37 o 
   2   4   2      199.40      215.25      3.18 o 
   3   4   2      154.20      145.70      2.99 o 
   4   4   2      174.15      172.36      3.54 o 
   5   4   2       35.71       35.90      2.36 o 
   6   4   2        5.00        2.78      1.42 o 
   7   4   2        2.14       -0.47      1.53 o 
   8   4   2       14.22       14.97      3.77 o 
   9   4   2       42.55       44.63      6.17 o 
  -9   5   2        0.96        3.76      2.59 o 
  -8   5   2        2.63        3.78      2.54 o 
  -7   5   2       23.15       23.41      2.91 o 
  -6   5   2       59.45       52.45      4.27 o 
  -5   5   2       16.69       21.58      3.12 o 
  -4   5   2      775.02      803.04     11.19 o 
  -3   5   2      180.87      185.78      4.53 o 
  -2   5   2      278.65      284.05      4.26 o 
  -1   5   2      534.93      575.74      6.22 o 
   0   5   2      111.23      105.61      2.19 o 
   1   5   2      632.82      649.72      5.95 o 
   2   5   2      772.41      783.63      6.95 o 
   3   5   2        8.01       12.01      1.15 o 
   4   5   2       64.09       67.73      2.74 o 
   5   5   2       13.35        8.69      1.63 o 
   6   5   2       38.80       36.90      3.95 o 
   7   5   2        0.22        2.23      1.98 o 
   8   5   2        0.16        0.96      2.02 o 
   9   5   2        0.45        1.34      3.60 o 
  -9   6   2       10.96        7.23      4.31 o 
  -8   6   2       12.19       11.81      2.70 o 
  -7   6   2        2.36        0.52      1.83 o 
  -6   6   2       24.03       21.19      2.87 o 
  -5   6   2      198.09      214.96      7.22 o 
  -4   6   2      137.66      132.47      4.33 o 
  -3   6   2        0.39       -0.63      0.80 o 
  -2   6   2      138.47      143.16      3.27 o 
  -1   6   2      940.88      973.58      7.57 o 
   0   6   2      435.49      391.20      4.88 o 
   1   6   2     1942.83     1978.34     12.92 o 
   2   6   2        8.73        6.25      0.96 o 
   3   6   2        4.77        5.91      1.03 o 
   4   6   2      196.00      206.74      4.56 o 
   5   6   2      146.51      154.64      4.30 o 
   6   6   2       18.73       13.55      2.33 o 
   7   6   2       65.97       62.09      4.22 o 
   8   6   2        4.79        3.40      2.35 o 
  -9   7   2        5.43       12.55      3.33 o 
  -8   7   2        0.16       -0.04      1.97 o 
  -7   7   2       21.68       22.04      3.60 o 
  -6   7   2        2.94        0.91      1.68 o 
  -5   7   2       31.54       38.54      3.18 o 
  -4   7   2      286.06      282.95      6.52 o 
  -3   7   2      135.81      144.24      4.44 o 
  -2   7   2      193.76      219.14      4.33 o 
  -1   7   2      330.95      333.28      4.23 o 
   0   7   2      477.40      532.10      5.81 o 
   1   7   2       65.52       64.57      2.18 o 
   2   7   2       90.79       99.80      2.71 o 
   3   7   2       45.34       44.30      3.40 o 
   4   7   2       50.31       52.68      3.92 o 
   5   7   2       17.75       18.97      3.09 o 
   6   7   2      299.05      326.41      9.84 o 
   7   7   2        3.06        0.38      1.96 o 
   8   7   2        8.64        7.43      3.13 o 
  -8   8   2        0.25       -1.42      2.41 o 
  -7   8   2        1.88        0.25      1.97 o 
  -6   8   2        4.27        5.17      1.97 o 
  -5   8   2        0.30        0.35      1.60 o 
  -4   8   2       25.25       22.54      3.71 o 
  -3   8   2       52.97       52.18      4.92 o 
  -2   8   2       20.43       17.26      1.76 o 
  -1   8   2       47.20       47.01      2.42 o 
   0   8   2       48.96       43.04      1.95 o 
   1   8   2        0.02       -0.72      0.88 o 
   2   8   2        0.01        1.49      0.90 o 
   3   8   2        6.52        6.94      1.89 o 
   4   8   2       67.23       74.65      4.94 o 
   5   8   2       27.27       28.87      3.11 o 
   6   8   2        0.24       -1.90      1.86 o 
   7   8   2        8.27        7.25      2.49 o 
   8   8   2        4.71        0.05      2.89 o 
  -8   9   2        0.43        1.11      2.29 o 
  -7   9   2        0.27        1.17      2.12 o 
  -6   9   2        1.20        2.66      1.94 o 
  -5   9   2        0.11        1.58      1.74 o 
  -4   9   2      190.62      197.35      5.98 o 
  -3   9   2      257.84      253.69      6.71 o 
  -2   9   2       78.65       78.15      3.20 o 
  -1   9   2      156.81      151.98      4.51 o 
   0   9   2       58.35       58.34      2.77 o 
   1   9   2      140.92      141.74      3.44 o 
   2   9   2       11.55       12.41      1.71 o 
   3   9   2      259.37      270.70      6.64 o 
   4   9   2       63.24       69.84      4.53 o 
   5   9   2       45.65       43.00      3.79 o 
   6   9   2       54.46       59.24      4.40 o 
   7   9   2        0.01       -0.93      2.39 o 
  -7  10   2        2.17        3.92      2.31 o 
  -6  10   2       25.67       26.81      3.47 o 
  -5  10   2        2.92        4.09      2.06 o 
  -4  10   2      122.25      132.86      5.49 o 
  -3  10   2       10.88        9.30      2.13 o 
  -2  10   2       82.44       90.26      4.26 o 
  -1  10   2       15.44       12.36      1.87 o 
   0  10   2       30.66       36.21      3.02 o 
   1  10   2       49.80       51.75      3.31 o 
   2  10   2        8.28        6.52      1.54 o 
   3  10   2       10.24       11.45      2.27 o 
   4  10   2        0.86        2.40      1.80 o 
   5  10   2        3.25        0.66      1.93 o 
   6  10   2        6.19        5.63      2.54 o 
   7  10   2        0.44       -0.89      2.38 o 
  -7  11   2        9.64       14.25      3.02 o 
  -6  11   2       48.23       44.70      4.29 o 
  -5  11   2       15.31       17.73      2.96 o 
  -4  11   2      280.08      284.02      7.76 o 
  -3  11   2        0.00        1.16      1.79 o 
  -2  11   2       20.39       22.12      2.79 o 
  -1  11   2       72.25       73.03      3.50 o 
   0  11   2        6.19        6.52      2.00 o 
   1  11   2       33.81       40.96      3.99 o 
   2  11   2       16.60       16.77      5.71 o 
   3  11   2        1.89        0.04      1.82 o 
   4  11   2        1.32        2.29      1.96 o 
   5  11   2        5.12        3.85      2.34 o 
   6  11   2       11.48       11.97      3.65 o 
  -6  12   2        4.77        3.73      2.45 o 
  -5  12   2       80.33       80.35      5.26 o 
  -4  12   2        1.77       -1.07      1.78 o 
  -3  12   2        0.16       -0.60      1.73 o 
  -2  12   2       26.23       28.08      3.15 o 
  -1  12   2        6.50        7.38      2.56 o 
   0  12   2        1.04       -1.27      1.67 o 
   1  12   2      115.54      127.20      5.36 o 
   2  12   2        7.50        3.66      2.41 o 
   3  12   2        2.96        3.16      2.47 o 
   4  12   2        4.54        3.00      2.24 o 
   5  12   2        0.62        1.43      2.18 o 
  -5  13   2        9.29        8.88      2.87 o 
  -4  13   2       15.41       13.68      2.91 o 
  -3  13   2        0.88       -1.40      2.40 o 
  -2  13   2        0.28       -0.52      2.45 o 
  -1  13   2        4.17        4.47      2.55 o 
   0  13   2        1.85        1.08      1.98 o 
   1  13   2       14.50       14.46      3.28 o 
   2  13   2        0.28       -0.27      2.86 o 
   3  13   2        7.04        3.91      2.82 o 
   4  13   2        1.26        0.28      2.82 o 
   5  13   2        3.38       -3.47      4.45 o 
  -4  14   2        0.01        0.22      2.82 o 
  -3  14   2        0.71        1.76      2.55 o 
  -2  14   2        7.42        5.36      2.97 o 
  -1  14   2        1.94       -2.65      2.29 o 
   0  14   2       17.84       17.99      3.14 o 
   1  14   2       18.47        9.71      3.12 o 
   2  14   2       23.07       26.01      7.63 o 
   3  14   2       10.84       12.53      3.92 o 
  -2  15   2        2.12        1.28      2.96 o 
  -1  15   2       19.27       18.56      4.01 o 
   0  15   2        0.45        9.36      4.27 o 
   1  15   2        0.49        0.98      2.77 o 
 -10   1   3        0.54       -1.78      2.67 o 
  -9   1   3        1.15        0.46      2.52 o 
  -8   1   3      434.72      463.75      9.59 o 
  -7   1   3      115.36      119.88      4.73 o 
  -6   1   3       29.15       30.60      2.23 o 
  -5   1   3       70.51       68.17      3.14 o 
  -4   1   3        0.46       -0.02      0.70 o 
  -3   1   3        1.95        4.24      0.80 o 
  -2   1   3      589.38      558.06      4.82 o 
  -1   1   3      103.51      122.82      1.96 o 
   0   1   3      742.11      706.34      5.73 o 
   1   1   3       50.66       38.62      1.43 o 
   2   1   3     4729.69     4609.74     23.08 o 
   3   1   3       25.58       27.50      1.40 o 
   4   1   3       18.68       15.73      1.36 o 
   5   1   3        6.62        6.74      1.23 o 
   6   1   3      115.44      122.32      4.86 o 
   7   1   3        0.79        3.94      1.88 o 
   8   1   3        0.67        2.11      2.01 o 
   9   1   3        2.83        9.02      3.45 o 
 -10   2   3       10.81       11.13      3.77 o 
  -9   2   3       14.27        8.33      3.06 o 
  -8   2   3      156.90      171.96      7.69 o 
  -7   2   3       12.16       10.81      2.09 o 
  -6   2   3       25.47       27.76      2.22 o 
  -5   2   3       71.79       68.88      3.83 o 
  -4   2   3      217.13      225.69      3.41 o 
  -3   2   3      174.27      182.37      2.80 o 
  -2   2   3       49.22       55.19      1.55 o 
  -1   2   3        0.06        0.34      0.59 o 
   0   2   3       78.20       82.81      1.93 o 
   1   2   3     1079.58      984.17      7.82 o 
   2   2   3     1415.65     1375.81      9.12 o 
   3   2   3      115.52      116.39      2.50 o 
   4   2   3        4.78        4.13      1.05 o 
   5   2   3       61.05       58.90      2.54 o 
   6   2   3       31.88       38.25      2.64 o 
   7   2   3        7.12        5.96      2.09 o 
   8   2   3       21.58       23.53      3.09 o 
   9   2   3       16.16       18.86      3.72 o 
  -9   3   3        1.72       -0.26      2.17 o 
  -8   3   3      111.83      117.63      6.45 o 
  -7   3   3        4.25        3.76      3.19 o 
  -6   3   3       55.52       56.65      4.66 o 
  -5   3   3       54.46       59.79      2.61 o 
  -4   3   3       17.62       26.46      1.72 o 
  -3   3   3      170.92      181.49      3.73 o 
  -2   3   3       59.83       53.62      2.00 o 
  -1   3   3        3.86        4.21      0.71 o 
   0   3   3      434.85      402.09      3.93 o 
   1   3   3     3629.79     3550.41     18.56 o 
   2   3   3      319.99      326.77      3.95 o 
   3   3   3        0.00        0.04      0.70 o 
   4   3   3       19.86       23.46      1.57 o 
   5   3   3        0.03        0.27      1.13 o 
   6   3   3        2.71        2.19      1.35 o 
   7   3   3        3.28        1.77      1.58 o 
   8   3   3        6.11        4.03      2.65 o 
   9   3   3        1.62       -1.80      2.64 o 
  -9   4   3        0.41        0.17      2.93 o 
  -8   4   3        1.77        6.40      2.75 o 
  -7   4   3        0.41       -2.08      1.39 o 
  -6   4   3       18.35       10.26      2.06 o 
  -5   4   3        0.62        1.98      1.80 o 
  -4   4   3      198.62      201.67      4.03 o 
  -3   4   3     3416.05     3531.76     29.61 o 
  -2   4   3      880.31      862.56      7.85 o 
  -1   4   3        8.41       11.17      0.90 o 
   0   4   3      425.40      396.86      4.20 o 
   1   4   3       25.67       27.07      1.29 o 
   2   4   3        0.10        1.06      0.70 o 
   3   4   3      206.47      209.67      4.59 o 
   4   4   3        1.10        0.61      0.82 o 
   5   4   3        3.15        1.81      1.25 o 
   6   4   3       36.95       38.98      2.80 o 
   7   4   3       17.28       14.53      2.63 o 
   8   4   3        7.53        7.86      2.82 o 
   9   4   3        3.93        0.25      6.60 o 
  -9   5   3       11.70        9.33      3.13 o 
  -8   5   3       75.14       77.01      4.85 o 
  -7   5   3        7.32        2.67      2.08 o 
  -6   5   3        4.52        1.12      1.52 o 
  -5   5   3      103.09      108.91      4.27 o 
  -4   5   3       31.44       31.59      2.59 o 
  -3   5   3       10.46       15.06      1.35 o 
  -2   5   3      105.95      115.59      4.25 o 
  -1   5   3      118.73      124.72      2.91 o 
   0   5   3        6.98        8.24      1.08 o 
   1   5   3      112.38      118.86      2.56 o 
   2   5   3        3.36        1.80      0.79 o 
   3   5   3       34.63       33.01      1.72 o 
   4   5   3      159.61      157.31      5.42 o 
   5   5   3      132.35      135.89      4.02 o 
   6   5   3       50.87       60.50      3.26 o 
   7   5   3       16.48       15.97      3.31 o 
   8   5   3        2.26       -2.26      2.44 o 
  -9   6   3        2.58        0.14      3.46 o 
  -8   6   3        3.89        3.69      2.33 o 
  -7   6   3        7.02        5.45      2.45 o 
  -6   6   3       54.01       50.60      4.46 o 
  -5   6   3        4.10        6.13      1.74 o 
  -4   6   3      188.19      190.54      5.97 o 
  -3   6   3      132.13      147.10      3.43 o 
  -2   6   3        6.90        9.90      1.28 o 
  -1   6   3       57.34       69.70      1.88 o 
   0   6   3        1.82        1.99      0.76 o 
   1   6   3       42.83       49.57      1.93 o 
   2   6   3       41.24       33.38      1.73 o 
   3   6   3       70.72       76.67      2.54 o 
   4   6   3      277.76      278.53      7.66 o 
   5   6   3       17.61       19.70      2.10 o 
   6   6   3      299.01      300.52      7.29 o 
   7   6   3       54.15       48.08      4.84 o 
   8   6   3        3.03        2.52      2.71 o 
  -9   7   3        0.24        5.09      2.77 o 
  -8   7   3       11.28        8.01      2.57 o 
  -7   7   3       19.82       16.58      2.85 o 
  -6   7   3       11.70        9.73      2.23 o 
  -5   7   3       34.99       28.96      4.76 o 
  -4   7   3       23.44       22.62      2.66 o 
  -3   7   3       10.68       11.78      1.86 o 
  -2   7   3      187.38      186.42      4.84 o 
  -1   7   3      198.64      201.52      4.20 o 
   0   7   3       37.22       35.00      1.72 o 
   1   7   3        1.79        2.54      0.87 o 
   2   7   3      177.97      196.42      3.91 o 
   3   7   3        0.10       -0.57      0.88 o 
   4   7   3      266.78      272.24      5.59 o 
   5   7   3       39.61       40.51      3.33 o 
   6   7   3      148.78      154.81      5.74 o 
   7   7   3        0.20       -1.57      2.38 o 
   8   7   3        3.29        0.49      3.07 o 
  -8   8   3        0.59        0.68      2.26 o 
  -7   8   3        6.12        5.63      2.47 o 
  -6   8   3       38.00       35.84      3.52 o 
  -5   8   3        1.95        3.42      1.87 o 
  -4   8   3      176.20      175.64      5.50 o 
  -3   8   3      241.50      229.65      5.91 o 
  -2   8   3       11.91        9.15      1.69 o 
  -1   8   3       60.27       66.02      2.79 o 
   0   8   3      107.69       99.91      3.27 o 
   1   8   3        0.79        0.56      0.89 o 
   2   8   3      141.95      148.52      3.52 o 
   3   8   3        2.47        3.27      1.29 o 
   4   8   3        0.02        0.47      1.96 o 
   5   8   3      154.22      156.42      8.48 o 
   6   8   3        5.17        3.02      3.22 o 
   7   8   3        0.05        1.09      2.65 o 
   8   8   3        6.48        6.02      3.36 o 
  -8   9   3        4.34        5.28      2.75 o 
  -7   9   3        0.08       -0.68      1.98 o 
  -6   9   3       10.35        9.53      2.51 o 
  -5   9   3       47.17       45.39      4.53 o 
  -4   9   3       36.69       39.04      3.36 o 
  -3   9   3      102.90       97.58      4.39 o 
  -2   9   3       68.06       71.11      3.21 o 
  -1   9   3      124.77      121.22      3.75 o 
   0   9   3      131.36      117.21      3.67 o 
   1   9   3       95.22       90.23      2.96 o 
   2   9   3       95.08       94.15      4.00 o 
   3   9   3       69.51       76.46      3.95 o 
   4   9   3       24.60       30.40      3.97 o 
   5   9   3       14.48       15.46      2.79 o 
   6   9   3        7.00        4.60      3.00 o 
   7   9   3        2.80       -0.95      2.50 o 
  -7  10   3       10.51        4.95      2.46 o 
  -6  10   3       59.65       52.91      4.48 o 
  -5  10   3       16.86       18.17      2.86 o 
  -4  10   3      243.19      245.22      7.02 o 
  -3  10   3      270.17      274.00      7.04 o 
  -2  10   3        0.72        0.87      1.57 o 
  -1  10   3        4.49        2.43      1.94 o 
   0  10   3       37.56       40.99      3.23 o 
   1  10   3       33.98       33.24      2.90 o 
   2  10   3       70.44       67.35      3.26 o 
   3  10   3        2.71        2.54      1.76 o 
   4  10   3        8.50        6.34      2.18 o 
   5  10   3        1.89        5.04      2.63 o 
   6  10   3       45.80       49.78      5.24 o 
   7  10   3        8.99        6.84      3.51 o 
  -7  11   3        3.98        5.43      2.72 o 
  -6  11   3        2.30        0.04      2.18 o 
  -5  11   3        0.49        0.70      1.95 o 
  -4  11   3        0.62        3.74      1.99 o 
  -3  11   3        1.20        1.73      2.69 o 
  -2  11   3      369.95      365.51      8.26 o 
  -1  11   3        0.01        0.09      1.41 o 
   0  11   3      102.51      117.00      5.55 o 
   1  11   3      220.58      196.20      5.92 o 
   2  11   3       53.74       51.49      4.46 o 
   3  11   3       15.44       15.11      3.54 o 
   4  11   3        7.05        6.64      2.31 o 
   5  11   3       10.52       10.77      3.19 o 
   6  11   3        0.21        2.92      3.07 o 
  -6  12   3       55.04       62.20      5.16 o 
  -5  12   3        2.08        3.64      2.32 o 
  -4  12   3        0.16        2.10      2.14 o 
  -3  12   3      126.99      126.54      5.83 o 
  -2  12   3      165.02      162.11      7.54 o 
  -1  12   3      173.58      175.65      7.08 o 
   0  12   3      224.02      238.75      6.81 o 
   1  12   3       14.60       12.04      2.51 o 
   2  12   3        0.26        2.31      2.63 o 
   3  12   3        3.30        4.61      3.10 o 
   4  12   3        7.61        5.69      3.43 o 
   5  12   3        6.78        8.99      3.40 o 
  -5  13   3        4.66        1.85      2.47 o 
  -4  13   3        0.75       -2.59      2.32 o 
  -3  13   3        0.57        1.06      2.02 o 
  -2  13   3        1.23       -1.17      2.49 o 
  -1  13   3       38.10       39.10      4.52 o 
   0  13   3       12.37       12.04      2.94 o 
   1  13   3        0.74        2.54      3.54 o 
   2  13   3        1.15        4.12      2.51 o 
   3  13   3        0.03       -0.86      2.77 o 
   4  13   3        8.05       14.95      8.27 o 
  -3  14   3        2.11        5.77      3.30 o 
  -2  14   3        3.73       -2.14      2.61 o 
  -1  14   3        0.34        1.44      2.59 o 
   0  14   3        6.58        2.06      2.88 o 
   1  14   3        0.99        1.27      2.60 o 
   2  14   3        0.69       -1.08      2.39 o 
   3  14   3        0.41        3.36      3.72 o 
  -1  15   3        1.23       -3.90      2.60 o 
   0  15   3        0.78       -1.26      3.41 o 
 -10   0   4        0.26       -6.25      4.17 o 
  -9   0   4        3.58        4.40      3.38 o 
  -8   0   4      342.89      378.34     29.13 o 
  -7   0   4      106.26      121.37     13.92 o 
  -6   0   4       19.28       27.91      3.71 o 
  -5   0   4      244.56      225.74      5.68 o 
  -4   0   4      166.59      170.76      5.53 o 
  -3   0   4       48.66       54.21      2.74 o 
  -2   0   4       18.04       14.59      1.47 o 
  -1   0   4      616.97      655.14      7.45 o 
   0   0   4      130.16      123.29      4.76 o 
   1   0   4      642.90      622.34     10.17 o 
   2   0   4     4209.19     4234.78     30.87 o 
   3   0   4      551.03      606.68      8.45 o 
   4   0   4      343.16      367.62      8.32 o 
   5   0   4       18.27       20.33      3.70 o 
   6   0   4       18.00       24.88      2.98 o 
   7   0   4      170.87      180.92     19.33 o 
   8   0   4        2.58       -1.36      4.22 o 
   9   0   4        0.81        7.22      5.60 o 
 -10   1   4        0.62       -0.30      2.87 o 
  -9   1   4       10.46        5.77      3.01 o 
  -8   1   4        2.10       -0.13      2.01 o 
  -7   1   4      369.39      374.97      8.01 o 
  -6   1   4       90.42       85.17      4.36 o 
  -5   1   4      698.91      703.29      7.27 o 
  -4   1   4     1348.11     1266.32      9.74 o 
  -3   1   4     3311.09     3369.73     18.65 o 
  -2   1   4        0.05        2.95      1.13 o 
  -1   1   4      440.80      413.42      4.02 o 
   0   1   4      115.63      104.02      2.22 o 
   1   1   4      575.42      556.19      6.05 o 
   2   1   4      108.38      101.97      3.40 o 
   3   1   4       57.67       56.76      1.93 o 
   4   1   4      108.79      104.98      2.77 o 
   5   1   4       23.90       31.76      2.02 o 
   6   1   4        2.52        1.85      1.42 o 
   7   1   4        8.75       10.59      2.30 o 
   8   1   4        5.42        3.63      3.17 o 
   9   1   4        4.08        9.12      3.94 o 
  -9   2   4       24.68       27.14      4.13 o 
  -8   2   4       27.18       17.57      3.28 o 
  -7   2   4       44.85       48.08      3.50 o 
  -6   2   4       12.93       12.21      3.33 o 
  -5   2   4       32.74       33.07      2.16 o 
  -4   2   4      523.67      541.17      5.72 o 
  -3   2   4     1556.11     1670.12     11.11 o 
  -2   2   4      493.27      508.50      6.12 o 
  -1   2   4       15.62       11.44      1.30 o 
   0   2   4     1623.14     1465.30     10.57 o 
   1   2   4      521.13      515.62      5.59 o 
   2   2   4     1779.67     1698.66     11.86 o 
   3   2   4      184.57      193.44      4.17 o 
   4   2   4      156.98      164.11      3.39 o 
   5   2   4       25.55       33.57      2.83 o 
   6   2   4       24.38       20.98      2.20 o 
   7   2   4       63.93       72.06      4.30 o 
   8   2   4        1.00        4.21      3.42 o 
   9   2   4        0.48        1.90      3.50 o 
  -9   3   4        3.00        3.48      2.52 o 
  -8   3   4        0.24       -1.97      3.17 o 
  -7   3   4        5.45        4.76      2.54 o 
  -6   3   4       15.69       10.96      2.10 o 
  -5   3   4       21.04       21.88      2.13 o 
  -4   3   4       38.69       44.90      1.76 o 
  -3   3   4      475.17      569.42      6.02 o 
  -2   3   4      162.19      161.94      2.68 o 
  -1   3   4      178.21      173.08      3.17 o 
   0   3   4      243.70      222.91      2.99 o 
   1   3   4        8.43        6.35      1.43 o 
   2   3   4     2005.82     2002.41     12.62 o 
   3   3   4      747.67      670.72      6.62 o 
   4   3   4      370.05      371.65      5.18 o 
   5   3   4        9.41       10.73      1.64 o 
   6   3   4        4.19        5.43      1.67 o 
   7   3   4        0.00       -0.87      1.88 o 
   8   3   4        0.69        0.55      2.80 o 
   9   3   4        0.10        6.19      3.77 o 
  -9   4   4        6.33        6.23      2.72 o 
  -8   4   4       71.49       70.14      5.51 o 
  -7   4   4        7.39        6.30      2.32 o 
  -6   4   4       44.03       49.78      3.40 o 
  -5   4   4       57.95       54.50      3.24 o 
  -4   4   4        3.54        4.03      1.07 o 
  -3   4   4        1.01        2.32      0.75 o 
  -2   4   4        0.98        0.22      0.64 o 
  -1   4   4      318.13      321.24      3.98 o 
   0   4   4      472.25      505.72      5.42 o 
   1   4   4      247.90      239.85      3.42 o 
   2   4   4     5836.35     5684.63     29.23 o 
   3   4   4      324.75      321.77      4.57 o 
   4   4   4       69.87       74.79      2.58 o 
   5   4   4      124.66      137.96      4.02 o 
   6   4   4        3.05        4.79      1.93 o 
   7   4   4       11.87       11.42      2.49 o 
   8   4   4        0.02       -1.11      2.34 o 
  -9   5   4        8.93        5.78      2.85 o 
  -8   5   4        0.69       -1.13      2.12 o 
  -7   5   4       87.76       81.86      4.62 o 
  -6   5   4        7.26        4.07      3.02 o 
  -5   5   4      120.64      115.53      4.41 o 
  -4   5   4      210.54      198.24      5.23 o 
  -3   5   4      176.75      196.88      4.53 o 
  -2   5   4       48.74       50.43      2.17 o 
  -1   5   4       96.39       97.83      2.67 o 
   0   5   4     1666.92     1686.47     11.38 o 
   1   5   4      348.54      332.50      4.37 o 
   2   5   4        1.53        1.84      0.80 o 
   3   5   4       15.40       13.50      1.97 o 
   4   5   4        0.18       -0.08      1.10 o 
   5   5   4       13.35       15.54      1.94 o 
   6   5   4       85.34       87.27      6.94 o 
   7   5   4       42.13       41.02      5.99 o 
   8   5   4       22.75       28.67      5.53 o 
  -9   6   4        3.27        1.92      2.75 o 
  -8   6   4        4.79        4.14      2.44 o 
  -7   6   4       13.95       12.22      2.50 o 
  -6   6   4      120.91      111.42      8.50 o 
  -5   6   4       54.19       50.75      3.41 o 
  -4   6   4       13.49        9.29      1.84 o 
  -3   6   4        7.69       10.52      1.45 o 
  -2   6   4      156.52      159.95      4.16 o 
  -1   6   4       40.59       41.62      1.70 o 
   0   6   4       54.49       51.35      1.93 o 
   1   6   4        7.17       13.41      1.27 o 
   2   6   4       50.96       57.21      2.20 o 
   3   6   4       60.98       61.33      2.42 o 
   4   6   4       28.59       26.84      2.18 o 
   5   6   4       99.95      102.07      5.14 o 
   6   6   4        2.46        2.49      1.78 o 
   7   6   4       65.09       72.09      8.60 o 
   8   6   4        6.82        7.65      3.29 o 
  -8   7   4       23.87       23.94      3.42 o 
  -7   7   4        0.49       -0.08      1.78 o 
  -6   7   4       29.92       20.28      2.75 o 
  -5   7   4       28.16       31.10      3.90 o 
  -4   7   4       82.16       87.42      4.13 o 
  -3   7   4      874.90      860.31     16.38 o 
  -2   7   4       18.91       18.39      1.74 o 
  -1   7   4       35.57       45.61      2.64 o 
   0   7   4       14.74       12.49      1.78 o 
   1   7   4       48.80       44.23      2.95 o 
   2   7   4       30.75       31.57      2.21 o 
   3   7   4       18.27       18.19      1.67 o 
   4   7   4        1.01       -1.44      1.24 o 
   5   7   4       77.67       77.69      5.15 o 
   6   7   4       57.44       64.56      5.25 o 
   7   7   4       62.16       66.24      5.66 o 
   8   7   4        0.86        0.29      2.95 o 
  -8   8   4       11.27        6.75      2.64 o 
  -7   8   4        3.91        5.62      2.41 o 
  -6   8   4       17.30       16.01      3.42 o 
  -5   8   4        0.32        0.56      1.64 o 
  -4   8   4       33.42       32.71      3.02 o 
  -3   8   4      112.04      115.86      4.50 o 
  -2   8   4       48.02       41.94      3.02 o 
  -1   8   4       26.18       24.61      2.06 o 
   0   8   4       58.87       60.67      2.78 o 
   1   8   4       17.20       17.58      1.71 o 
   2   8   4       53.61       66.37      2.65 o 
   3   8   4       14.98       17.39      2.00 o 
   4   8   4      106.78      107.22      5.58 o 
   5   8   4        2.97        4.67      2.63 o 
   6   8   4       21.74       22.66      3.73 o 
   7   8   4        7.68        5.91      2.93 o 
  -8   9   4        4.33        6.57      2.75 o 
  -7   9   4        1.24        1.60      2.03 o 
  -6   9   4        4.78        0.72      1.92 o 
  -5   9   4      118.10      121.88      5.41 o 
  -4   9   4       30.70       31.93      3.19 o 
  -3   9   4      671.07      666.18     14.29 o 
  -2   9   4      168.04      178.10      4.55 o 
  -1   9   4        0.02       -1.51      1.01 o 
   0   9   4        7.34        6.11      1.46 o 
   1   9   4      122.58      130.10      3.98 o 
   2   9   4       12.66       12.04      1.62 o 
   3   9   4       29.48       33.01      2.97 o 
   4   9   4       10.91        6.54      2.44 o 
   5   9   4        2.70        8.96      2.87 o 
   6   9   4        0.77        1.92      3.47 o 
   7   9   4       15.89        4.75      2.99 o 
  -7  10   4        9.95        7.28      2.88 o 
  -6  10   4        4.16        3.03      2.17 o 
  -5  10   4       63.71       68.32      4.57 o 
  -4  10   4      152.18      138.10      5.69 o 
  -3  10   4       59.23       59.69      3.96 o 
  -2  10   4      157.37      152.59      5.30 o 
  -1  10   4        0.00       -1.67      1.11 o 
   0  10   4       79.00       78.81      3.51 o 
   1  10   4        8.66       12.40      1.92 o 
   2  10   4        0.30       -0.83      2.01 o 
   3  10   4        0.17       -0.25      1.85 o 
   4  10   4        0.00       -2.06      1.79 o 
   5  10   4        3.57        3.98      2.86 o 
   6  10   4        0.01        1.20      3.39 o 
  -6  11   4       13.59       14.73      3.17 o 
  -5  11   4        1.27       -1.75      1.73 o 
  -4  11   4       59.09       67.18      8.33 o 
  -3  11   4       62.96       68.72      4.36 o 
  -2  11   4       53.78       46.99      3.67 o 
  -1  11   4       82.84       92.15      3.96 o 
   0  11   4       22.51       20.04      2.31 o 
   1  11   4       11.24       10.98      2.32 o 
   2  11   4       70.86       71.51      9.23 o 
   3  11   4        9.20        8.87      3.32 o 
   4  11   4        1.06        0.84      2.21 o 
   5  11   4        1.70        1.68      2.71 o 
   6  11   4        1.33       -1.45      2.86 o 
  -6  12   4        0.70       -1.41      2.25 o 
  -5  12   4        2.65        1.12      2.11 o 
  -4  12   4        0.57        3.72      2.19 o 
  -3  12   4        0.62       -1.36      1.80 o 
  -2  12   4       11.13        8.85      2.26 o 
  -1  12   4       19.75       20.38      5.13 o 
   0  12   4        1.97       -0.19      1.72 o 
   1  12   4        3.66        3.10      1.93 o 
   2  12   4       15.17       13.28      3.88 o 
   3  12   4        5.19        0.67      5.75 o 
   4  12   4       40.14       36.57      8.18 o 
   5  12   4        0.57       -5.89      3.93 o 
  -5  13   4        0.72       -0.68      2.24 o 
  -4  13   4        0.76        1.91      2.35 o 
  -3  13   4       27.72       34.49      3.85 o 
  -2  13   4        0.01        3.80      2.70 o 
  -1  13   4       15.09        9.08      2.89 o 
   0  13   4        0.05        2.19      2.01 o 
   1  13   4       15.72       11.37      3.00 o 
   2  13   4        0.06       -0.55      2.79 o 
   3  13   4        7.72       11.60      3.91 o 
   4  13   4        3.13        7.79      3.96 o 
  -3  14   4        1.60        3.46      2.78 o 
  -2  14   4        1.65        2.14      3.58 o 
  -1  14   4        4.72        1.54      2.67 o 
   0  14   4       14.05       14.34      3.49 o 
   1  14   4        0.08        2.22      3.42 o 
   2  14   4       26.31       30.34      5.64 o 
  -9   1   5        6.19        2.80      2.62 o 
  -8   1   5        8.32        9.05      3.02 o 
  -7   1   5     1259.31     1302.97     15.79 o 
  -6   1   5      178.06      186.26      4.63 o 
  -5   1   5       64.67       62.17      2.40 o 
  -4   1   5       78.88       75.86      2.35 o 
  -3   1   5        0.03        1.24      0.76 o 
  -2   1   5       75.74       80.33      2.27 o 
  -1   1   5        8.90       12.58      0.97 o 
   0   1   5        1.10       -0.13      0.76 o 
   1   1   5        1.77        2.71      0.75 o 
   2   1   5      328.10      332.58      4.75 o 
   3   1   5      224.40      233.56      3.65 o 
   4   1   5        3.26        2.88      1.03 o 
   5   1   5       25.28       30.20      2.40 o 
   6   1   5       12.62       13.38      2.34 o 
   7   1   5        0.05        2.38      2.90 o 
   8   1   5        2.15        4.18      4.59 o 
  -9   2   5        5.35        5.10      2.88 o 
  -8   2   5        0.21        0.92      2.17 o 
  -7   2   5        7.48        7.57      2.65 o 
  -6   2   5       91.17       85.97      3.46 o 
  -5   2   5       96.81      102.29      4.35 o 
  -4   2   5        1.56        1.45      0.86 o 
  -3   2   5        0.14       -0.05      0.75 o 
  -2   2   5      742.70      836.34      7.29 o 
  -1   2   5      655.00      636.89      5.70 o 
   0   2   5      156.21      149.73      3.01 o 
   1   2   5      671.15      697.79      8.70 o 
   2   2   5      301.34      267.52      4.42 o 
   3   2   5      942.44      977.80      8.28 o 
   4   2   5       11.07        8.25      1.28 o 
   5   2   5       31.63       31.59      2.40 o 
   6   2   5       12.48       15.06      2.45 o 
   7   2   5        9.01        2.69      2.43 o 
   8   2   5        0.05        0.03      3.01 o 
  -9   3   5       20.65       19.50      3.71 o 
  -8   3   5        2.62        2.13      2.25 o 
  -7   3   5       28.20       28.48      3.03 o 
  -6   3   5       59.02       54.06      3.49 o 
  -5   3   5       25.29       28.70      2.26 o 
  -4   3   5        4.10        4.78      1.00 o 
  -3   3   5      273.50      266.02      4.22 o 
  -2   3   5      637.17      664.98      6.21 o 
  -1   3   5       39.74       49.01      1.69 o 
   0   3   5        4.53        2.89      0.91 o 
   1   3   5       39.25       34.70      1.84 o 
   2   3   5        1.90        1.74      0.76 o 
   3   3   5     1201.12     1166.05     11.14 o 
   4   3   5        1.55        0.81      1.15 o 
   5   3   5       20.37       22.21      2.56 o 
   6   3   5        7.22        6.77      2.81 o 
   7   3   5      118.46      140.28      6.89 o 
   8   3   5        4.85       -0.83      2.79 o 
  -9   4   5        1.25        6.54      2.92 o 
  -8   4   5        1.98        7.77      2.70 o 
  -7   4   5        3.36        1.46      1.76 o 
  -6   4   5       13.20       11.73      2.09 o 
  -5   4   5        3.16        4.78      1.64 o 
  -4   4   5        9.70       12.91      1.77 o 
  -3   4   5        2.03        3.48      0.90 o 
  -2   4   5      733.09      754.33      6.83 o 
  -1   4   5      212.03      215.26      3.88 o 
   0   4   5        9.87        8.50      0.94 o 
   1   4   5       47.18       50.01      1.93 o 
   2   4   5        9.16        9.93      1.09 o 
   3   4   5      215.82      203.90      4.30 o 
   4   4   5       83.05       86.53      3.49 o 
   5   4   5        6.41        3.08      1.82 o 
   6   4   5       18.19       17.09      2.64 o 
   7   4   5       68.73       74.59      4.61 o 
   8   4   5        2.85        0.86      3.11 o 
  -9   5   5        2.16       -0.16      2.56 o 
  -8   5   5        7.07        8.71      2.86 o 
  -7   5   5      110.33      103.70      5.10 o 
  -6   5   5        0.04       -1.05      1.52 o 
  -5   5   5       46.49       48.61      3.48 o 
  -4   5   5        4.52        2.79      1.91 o 
  -3   5   5      108.68      108.09      4.69 o 
  -2   5   5      424.23      432.11      4.95 o 
  -1   5   5      319.65      310.89      4.24 o 
   0   5   5        0.10       -0.43      0.78 o 
   1   5   5       16.44       17.61      1.34 o 
   2   5   5       84.83       84.26      2.93 o 
   3   5   5       33.36       34.46      2.37 o 
   4   5   5       11.65       10.63      1.70 o 
   5   5   5        4.13        3.28      1.83 o 
   6   5   5       78.43       78.42      4.48 o 
   7   5   5       19.83       15.81      2.89 o 
   8   5   5        8.20        8.08      4.23 o 
  -9   6   5        0.15       -1.15      2.75 o 
  -8   6   5        6.24        5.20      2.38 o 
  -7   6   5        5.25        2.46      1.88 o 
  -6   6   5       18.94       26.50      4.60 o 
  -5   6   5       19.72       16.50      2.37 o 
  -4   6   5        8.95        8.97      1.91 o 
  -3   6   5      162.66      144.55      3.76 o 
  -2   6   5      866.79      899.81      9.52 o 
  -1   6   5      354.79      368.37      5.10 o 
   0   6   5       10.83        8.73      1.61 o 
   1   6   5      439.55      435.83      5.48 o 
   2   6   5       37.96       37.35      1.95 o 
   3   6   5       92.45       93.32      3.38 o 
   4   6   5        6.92        4.69      1.73 o 
   5   6   5      201.09      190.34      5.89 o 
   6   6   5       12.32       10.70      3.42 o 
   7   6   5       38.27       33.73      4.34 o 
   8   6   5        8.47        7.42      3.98 o 
  -8   7   5        0.58        3.23      2.17 o 
  -7   7   5       58.84       49.80      4.19 o 
  -6   7   5        0.40       -1.78      1.59 o 
  -5   7   5       65.73       64.22      4.52 o 
  -4   7   5        1.11       -0.69      1.37 o 
  -3   7   5      199.94      182.47      5.24 o 
  -2   7   5        0.05        0.05      1.08 o 
  -1   7   5       63.95       63.63      2.77 o 
   0   7   5        2.74        1.75      0.87 o 
   1   7   5       22.35       22.11      1.70 o 
   2   7   5        3.34        3.20      1.54 o 
   3   7   5        6.39        8.27      1.58 o 
   4   7   5        5.83        2.32      1.96 o 
   5   7   5        3.75        5.23      2.01 o 
   6   7   5       16.76       22.00      3.62 o 
   7   7   5        1.21        7.38      3.16 o 
  -8   8   5        6.28        6.11      4.44 o 
  -7   8   5        0.10       -0.69      1.96 o 
  -6   8   5        4.99        3.03      2.05 o 
  -5   8   5       33.79       33.56      3.34 o 
  -4   8   5      158.51      161.51      5.45 o 
  -3   8   5      150.33      139.40      4.90 o 
  -2   8   5       12.55       10.31      1.67 o 
  -1   8   5        0.50       -0.84      1.27 o 
   0   8   5        8.13        4.44      1.33 o 
   1   8   5       80.79       78.22      2.82 o 
   2   8   5       63.47       55.80      4.28 o 
   3   8   5      292.21      303.00      7.04 o 
   4   8   5       60.17       61.12      5.33 o 
   5   8   5       26.93       31.54      4.00 o 
   6   8   5        9.41       10.26      5.23 o 
   7   8   5        0.12       -4.21      4.38 o 
  -7   9   5        1.20        1.07      2.62 o 
  -6   9   5       16.55        6.92      3.35 o 
  -5   9   5        5.63        1.31      1.82 o 
  -4   9   5      103.24      113.51      5.73 o 
  -3   9   5       20.66       22.03      3.40 o 
  -2   9   5        3.99        5.02      1.52 o 
  -1   9   5        2.87        1.23      1.25 o 
   0   9   5       27.58       31.04      2.41 o 
   1   9   5        2.03        4.55      1.44 o 
   2   9   5        7.45        4.07      1.48 o 
   3   9   5       41.56       44.86      4.03 o 
   4   9   5        0.03       -0.02      2.49 o 
   5   9   5        6.45        5.44      3.07 o 
   6   9   5        1.96       -2.53      2.38 o 
  -7  10   5        2.15        0.93      2.19 o 
  -6  10   5       25.53       19.00      4.09 o 
  -5  10   5        4.86        5.69      2.18 o 
  -4  10   5      145.66      151.74      5.81 o 
  -3  10   5       44.00       44.30      3.64 o 
  -2  10   5      598.14      598.89     16.19 o 
  -1  10   5       31.75       27.92      2.48 o 
   0  10   5       67.11       58.27      4.90 o 
   1  10   5       46.46       40.80      3.34 o 
   2  10   5       34.59       30.58      3.54 o 
   3  10   5        7.04        8.25      3.29 o 
   4  10   5       41.11       48.38      7.20 o 
   5  10   5        0.31        2.40      2.54 o 
   6  10   5        0.60        2.98      2.94 o 
  -6  11   5        0.05        0.26      2.31 o 
  -5  11   5       10.94       10.08      2.79 o 
  -4  11   5       35.93       38.31      3.76 o 
  -3  11   5        0.11        0.71      1.74 o 
  -2  11   5        4.45        5.81      1.94 o 
  -1  11   5       16.24       19.31      3.09 o 
   0  11   5       21.65       20.79      2.42 o 
   1  11   5       22.27       23.26      3.65 o 
   2  11   5       36.50       39.99     10.22 o 
   3  11   5        1.94        5.16      2.96 o 
   4  11   5       24.81       23.68      4.87 o 
   5  11   5        8.33        2.90      2.92 o 
  -5  12   5        9.55       10.77      3.56 o 
  -4  12   5       36.86       40.93      4.08 o 
  -3  12   5       10.43       11.98      2.68 o 
  -2  12   5        9.46        5.48      2.46 o 
  -1  12   5       72.67       76.18      4.54 o 
   0  12   5        1.31        2.60      1.91 o 
   1  12   5       21.11       19.71      3.56 o 
   2  12   5        2.03        2.77      3.58 o 
   3  12   5       16.58       15.17      4.27 o 
   4  12   5        1.00        0.83      3.27 o 
  -4  13   5        8.33        5.46      2.63 o 
  -3  13   5        1.05        1.32      2.09 o 
  -2  13   5       34.93       30.34      3.46 o 
  -1  13   5       26.75       26.84      3.90 o 
   0  13   5       80.17       89.43      5.85 o 
   1  13   5        9.53       10.06      3.93 o 
   2  13   5        2.49        7.87      3.86 o 
   3  13   5        2.01        1.80      3.93 o 
  -3  14   5        5.44        6.62      3.22 o 
  -2  14   5       34.61       37.82      4.67 o 
  -1  14   5       29.67       25.45      5.00 o 
   0  14   5       27.34       23.62      5.00 o 
   1  14   5       37.00       51.69     10.12 o 
   2  14   5        4.31       15.48      4.76 o 
  -9   0   6        0.16       -2.75      4.12 o 
  -8   0   6      158.05      153.53     14.80 o 
  -7   0   6       36.34       27.26      7.57 o 
  -6   0   6     1265.36     1181.01     29.79 o 
  -5   0   6        5.42        6.61      1.74 o 
  -4   0   6      148.05      171.69      7.09 o 
  -3   0   6      309.43      330.07      6.54 o 
  -2   0   6     1704.32     1926.07     17.93 o 
  -1   0   6     3505.95     3492.63     27.13 o 
   0   0   6       13.49       10.97      1.20 o 
   1   0   6       19.94       29.07      2.99 o 
   2   0   6      226.35      229.55      7.42 o 
   3   0   6      523.49      516.54      8.05 o 
   4   0   6        0.34        1.07      2.88 o 
   5   0   6        1.81        1.33      2.03 o 
   6   0   6        1.58        4.20      2.82 o 
   7   0   6       20.68       28.56      7.41 o 
   8   0   6        7.73        4.64      5.23 o 
  -9   1   6        8.19        5.52      2.78 o 
  -8   1   6      102.07       98.75      7.46 o 
  -7   1   6        1.88       -0.91      1.58 o 
  -6   1   6      200.01      173.97      4.65 o 
  -5   1   6       59.02       59.70      2.67 o 
  -4   1   6       36.75       37.11      1.94 o 
  -3   1   6      142.87      147.15      3.12 o 
  -2   1   6      608.34      660.04      6.39 o 
  -1   1   6        0.08        0.35      0.82 o 
   0   1   6        1.87        0.22      0.69 o 
   1   1   6      147.81      143.18      3.66 o 
   2   1   6      126.29      146.63      4.36 o 
   3   1   6        0.61        0.07      0.94 o 
   4   1   6        0.09        0.80      1.29 o 
   5   1   6       13.35       13.73      2.42 o 
   6   1   6        8.05        5.81      2.36 o 
   7   1   6        0.18        0.71      2.82 o 
   8   1   6        3.53       10.64      4.02 o 
  -9   2   6        9.55        5.65      2.97 o 
  -8   2   6        1.47        4.28      2.38 o 
  -7   2   6      146.01      133.48     11.05 o 
  -6   2   6       90.89       92.23      5.06 o 
  -5   2   6      101.05       99.31      3.41 o 
  -4   2   6      218.40      214.86      3.93 o 
  -3   2   6      177.15      178.23      3.41 o 
  -2   2   6      362.58      379.91      4.75 o 
  -1   2   6      858.90      867.19      7.80 o 
   0   2   6       77.00       88.99      2.57 o 
   1   2   6      119.10      126.24      3.06 o 
   2   2   6      148.48      156.77      3.89 o 
   3   2   6      580.03      571.54     10.81 o 
   4   2   6       26.13       23.94      2.08 o 
   5   2   6        0.53       -1.70      1.39 o 
   6   2   6        0.79        1.99      2.14 o 
   7   2   6        0.01        4.86      2.55 o 
   8   2   6       19.77       23.85      9.53 o 
  -9   3   6        0.01        0.40      2.51 o 
  -8   3   6        5.27        0.40      2.10 o 
  -7   3   6        3.75       -1.17      1.64 o 
  -6   3   6        4.00        3.41      1.83 o 
  -5   3   6       19.50       16.82      2.62 o 
  -4   3   6        2.49        3.03      1.16 o 
  -3   3   6       37.35       37.05      2.07 o 
  -2   3   6       34.02       43.18      1.81 o 
  -1   3   6      129.32      153.99      2.92 o 
   0   3   6       10.45        7.44      0.86 o 
   1   3   6      244.49      241.36      4.39 o 
   2   3   6      154.64      149.39      3.64 o 
   3   3   6       12.03        8.61      1.87 o 
   4   3   6       84.53       96.05      3.61 o 
   5   3   6        5.53        4.91      1.63 o 
   6   3   6       65.57       67.44      5.12 o 
   7   3   6        3.97        4.03      2.68 o 
   8   3   6        4.30        8.30      3.96 o 
  -9   4   6        7.87        4.63      2.58 o 
  -8   4   6        0.07       -1.23      2.35 o 
  -7   4   6       42.38       38.32      3.71 o 
  -6   4   6        0.00       -1.06      1.62 o 
  -5   4   6       37.64       41.19      3.10 o 
  -4   4   6       33.50       44.26      2.40 o 
  -3   4   6      604.33      610.03      6.54 o 
  -2   4   6       16.17       15.23      1.33 o 
  -1   4   6      232.44      254.27      3.90 o 
   0   4   6       46.76       49.69      1.81 o 
   1   4   6       57.39       83.49      2.81 o 
   2   4   6      180.24      169.75      4.00 o 
   3   4   6      592.67      611.65      8.88 o 
   4   4   6       40.62       40.23      3.45 o 
   5   4   6       13.53       11.73      2.66 o 
   6   4   6        1.08        0.96      2.25 o 
   7   4   6        1.42        0.89      2.51 o 
   8   4   6       19.24       13.37      5.55 o 
  -9   5   6        3.88        1.84      2.58 o 
  -8   5   6       42.50       39.94      4.88 o 
  -7   5   6        1.88        3.91      1.99 o 
  -6   5   6       16.82       16.72      2.56 o 
  -5   5   6       53.89       46.87      3.39 o 
  -4   5   6        6.00        9.59      1.79 o 
  -3   5   6        3.65        2.80      1.40 o 
  -2   5   6      262.29      268.60      4.17 o 
  -1   5   6      131.10      137.74      2.98 o 
   0   5   6       19.44       20.52      1.57 o 
   1   5   6       22.07       21.23      1.84 o 
   2   5   6      166.10      165.88      4.13 o 
   3   5   6      183.07      169.18      4.39 o 
   4   5   6      445.58      475.34      7.65 o 
   5   5   6        2.80        1.59      1.71 o 
   6   5   6      122.55      134.28      6.82 o 
   7   5   6        2.47        5.76      2.75 o 
   8   5   6       29.92       37.21      6.32 o 
  -8   6   6        2.87        1.18      2.14 o 
  -7   6   6       71.03       61.86      4.42 o 
  -6   6   6       25.41       16.41      4.37 o 
  -5   6   6       42.78       44.65      3.46 o 
  -4   6   6        4.46        3.04      1.54 o 
  -3   6   6       82.11       86.16      3.78 o 
  -2   6   6      126.99      123.22      3.57 o 
  -1   6   6        9.29       11.11      1.28 o 
   0   6   6       34.02       34.46      1.82 o 
   1   6   6        7.51        8.07      1.44 o 
   2   6   6       60.54       62.60      2.92 o 
   3   6   6      461.08      456.55      7.38 o 
   4   6   6       25.16       27.72      3.55 o 
   5   6   6       13.00       13.67      2.50 o 
   6   6   6        5.74        5.85      2.21 o 
   7   6   6       20.25       19.69      6.38 o 
  -8   7   6        0.26       -0.32      2.37 o 
  -7   7   6        9.69        4.75      2.57 o 
  -6   7   6       13.86       13.50      2.58 o 
  -5   7   6       72.72       73.48      4.33 o 
  -4   7   6        3.53        1.37      1.72 o 
  -3   7   6       83.57       78.05      5.28 o 
  -2   7   6      932.91      910.87     10.33 o 
  -1   7   6        1.04       -0.67      1.11 o 
   0   7   6       11.48       12.95      1.74 o 
   1   7   6        1.69        2.83      1.25 o 
   2   7   6       73.46       67.74      3.14 o 
   3   7   6       54.89       40.14      2.72 o 
   4   7   6       28.74       36.67      3.35 o 
   5   7   6       42.85       35.63      3.51 o 
   6   7   6        0.94       -2.17      2.30 o 
   7   7   6        0.12       -2.60      2.87 o 
  -8   8   6        4.68        4.53      2.49 o 
  -7   8   6        1.05       -1.07      1.99 o 
  -6   8   6       29.53       24.13      5.30 o 
  -5   8   6       43.52       32.93      3.32 o 
  -4   8   6      390.07      387.13      9.12 o 
  -3   8   6      299.54      291.08     13.89 o 
  -2   8   6      259.75      250.86      5.47 o 
  -1   8   6       51.51       53.60      2.87 o 
   0   8   6        9.37        5.54      1.85 o 
   1   8   6       46.46       54.26      4.60 o 
   2   8   6       71.45       81.46      3.69 o 
   3   8   6        5.43        4.44      1.80 o 
   4   8   6        2.05        0.98      1.80 o 
   5   8   6        7.24        9.53      2.98 o 
   6   8   6        0.11       -3.45      2.52 o 
   7   8   6        0.00        2.54      3.73 o 
  -7   9   6        3.27        5.66      2.91 o 
  -6   9   6        0.11        1.32      1.95 o 
  -5   9   6        4.64        6.03      2.02 o 
  -4   9   6       15.04       15.48      3.34 o 
  -3   9   6       57.62       56.46      6.47 o 
  -2   9   6      344.63      343.99      9.64 o 
  -1   9   6        4.17        2.61      1.56 o 
   0   9   6       14.62       12.24      2.11 o 
   1   9   6        5.95        5.79      2.17 o 
   2   9   6        0.13        0.45      1.60 o 
   3   9   6       54.55       55.57      4.67 o 
   4   9   6        0.29        2.61      3.16 o 
   5   9   6        0.00       -2.25      2.28 o 
   6   9   6        4.26        8.17      3.30 o 
  -7  10   6        1.40        3.13      2.60 o 
  -6  10   6       17.62       18.14      3.11 o 
  -5  10   6        5.61        4.73      2.23 o 
  -4  10   6       27.82       25.91      3.06 o 
  -3  10   6       40.75       31.01      3.25 o 
  -2  10   6       12.09        9.16      2.06 o 
  -1  10   6        0.29        0.60      1.46 o 
   0  10   6       20.15       19.62      2.61 o 
   1  10   6        2.28        0.57      1.56 o 
   2  10   6       37.15       34.54      3.18 o 
   3  10   6        8.73       13.07      3.77 o 
   4  10   6        0.02       -1.01      2.14 o 
   5  10   6        0.05        1.03      2.71 o 
  -6  11   6        4.71        4.51      2.49 o 
  -5  11   6        0.01       -0.77      2.04 o 
  -4  11   6        0.09        1.33      1.89 o 
  -3  11   6        4.30        3.40      1.91 o 
  -2  11   6       73.15       65.86      4.28 o 
  -1  11   6       89.80      104.42      5.97 o 
   0  11   6       26.81       32.75      3.39 o 
   1  11   6        7.00        5.13      1.97 o 
   2  11   6       27.66       27.07      4.73 o 
   3  11   6        3.90        4.79      3.86 o 
   4  11   6        0.54        1.48      3.32 o 
   5  11   6       16.91       13.99      3.70 o 
  -5  12   6        0.07        2.60      2.26 o 
  -4  12   6        0.14        2.23      2.10 o 
  -3  12   6        2.58        0.84      1.95 o 
  -2  12   6        4.22        5.62      2.64 o 
  -1  12   6       35.11       38.88      4.39 o 
   0  12   6        1.92        1.87      2.31 o 
   1  12   6        9.93       11.76      6.30 o 
   2  12   6        5.97        3.23      3.18 o 
   3  12   6        0.36        2.09      3.16 o 
   4  12   6        3.21        1.85      3.04 o 
  -4  13   6        1.84        2.96      2.48 o 
  -3  13   6       12.26        7.08      2.77 o 
  -2  13   6       25.97       31.09      4.32 o 
  -1  13   6       21.79       30.65      5.64 o 
   0  13   6       20.38       15.32      3.27 o 
   1  13   6       24.55       32.75      5.52 o 
   2  13   6        0.01        2.92      3.40 o 
   3  13   6       13.90       13.34      4.52 o 
  -1  14   6        5.75        9.00      4.04 o 
   0  14   6        7.51       11.58      5.96 o 
  -9   1   7        2.97       -2.26      3.17 o 
  -8   1   7        0.83        2.59      2.25 o 
  -7   1   7        1.13        2.40      2.08 o 
  -6   1   7      696.25      668.28      9.17 o 
  -5   1   7       45.60       52.95      2.50 o 
  -4   1   7        1.05        1.26      0.97 o 
  -3   1   7        6.98        7.21      1.18 o 
  -2   1   7       26.99       30.29      2.01 o 
  -1   1   7      964.94     1019.44      8.28 o 
   0   1   7       41.70       43.53      2.10 o 
   1   1   7      116.35      120.11      3.48 o 
   2   1   7      222.36      211.53      5.39 o 
   3   1   7       66.27       67.40      4.00 o 
   4   1   7        0.00        0.44      1.41 o 
   5   1   7        0.55        1.39      1.79 o 
   6   1   7       12.41        9.63      2.83 o 
   7   1   7        3.42        4.05      3.33 o 
   8   1   7        0.42        2.97      5.16 o 
  -9   2   7       16.02       21.23      4.18 o 
  -8   2   7        9.85        7.93      3.37 o 
  -7   2   7       24.48       18.83      3.19 o 
  -6   2   7      299.35      296.26      7.07 o 
  -5   2   7       96.56       91.43      3.01 o 
  -4   2   7       37.38       32.37      1.97 o 
  -3   2   7        0.03        0.15      0.82 o 
  -2   2   7        5.02        6.67      1.08 o 
  -1   2   7      532.04      542.41      6.12 o 
   0   2   7       17.43       20.64      1.64 o 
   1   2   7        0.15       -0.17      0.82 o 
   2   2   7       51.01       56.16      3.06 o 
   3   2   7        0.09       -1.20      1.53 o 
   4   2   7        3.13        2.66      1.59 o 
   5   2   7        4.82        3.30      1.86 o 
   6   2   7        6.59        5.60      4.74 o 
   7   2   7        0.81        1.36      2.46 o 
   8   2   7       14.50       17.06      5.10 o 
  -9   3   7        6.62       10.50      6.58 o 
  -8   3   7       41.29       37.80      5.95 o 
  -7   3   7        0.24        0.09      2.54 o 
  -6   3   7      423.93      418.20      8.56 o 
  -5   3   7      233.58      234.22      6.06 o 
  -4   3   7       37.86       40.47      2.15 o 
  -3   3   7       12.03       13.11      1.37 o 
  -2   3   7       15.49       17.08      2.03 o 
  -1   3   7       11.52        9.77      1.14 o 
   0   3   7       60.04       67.61      2.96 o 
   1   3   7      199.46      192.44      5.04 o 
   2   3   7      192.73      185.49      4.29 o 
   3   3   7       42.26       37.47      2.45 o 
   4   3   7      504.17      507.80      9.40 o 
   5   3   7       60.42       71.45      5.13 o 
   6   3   7       57.36       50.61      5.37 o 
   7   3   7        0.14        4.29      2.66 o 
  -9   4   7        0.15        7.68      2.89 o 
  -8   4   7        6.14       10.03      2.85 o 
  -7   4   7        1.34       -0.27      1.77 o 
  -6   4   7        0.05       -2.26      1.51 o 
  -5   4   7       69.71       76.01      4.00 o 
  -4   4   7      100.96      103.75      3.49 o 
  -3   4   7       10.89       11.75      1.37 o 
  -2   4   7      190.19      172.27      3.50 o 
  -1   4   7       53.33       67.72      3.02 o 
   0   4   7        0.24        0.34      1.00 o 
   1   4   7       59.53       58.71      2.69 o 
   2   4   7       36.76       36.55      2.35 o 
   3   4   7        2.39        1.25      1.31 o 
   4   4   7      194.01      210.13      6.14 o 
   5   4   7        2.64        1.23      2.08 o 
   6   4   7        0.30       -1.18      2.15 o 
   7   4   7       24.73       27.46      4.24 o 
  -8   5   7        0.00        3.55      2.51 o 
  -7   5   7        0.67        3.50      2.25 o 
  -6   5   7       73.03       61.91      5.99 o 
  -5   5   7        0.28        2.46      1.60 o 
  -4   5   7       18.73       21.42      2.53 o 
  -3   5   7       81.12       87.77      3.27 o 
  -2   5   7       29.51       29.47      2.35 o 
  -1   5   7       13.98       18.67      3.15 o 
   0   5   7       35.62       39.01      3.73 o 
   1   5   7        0.55        0.31      1.03 o 
   2   5   7       44.95       46.41      2.65 o 
   3   5   7        8.19        5.72      1.64 o 
   4   5   7      111.35       98.54      5.42 o 
   5   5   7       69.07       64.89      5.15 o 
   6   5   7        2.68        2.14      2.47 o 
   7   5   7       17.47       14.14      3.60 o 
  -8   6   7       14.02       11.67      2.79 o 
  -7   6   7        2.66       -1.14      1.84 o 
  -6   6   7        6.43        4.72      2.03 o 
  -5   6   7        2.60        5.20      1.82 o 
  -4   6   7       25.09       28.56      2.87 o 
  -3   6   7      139.77      145.98      4.68 o 
  -2   6   7       66.29       80.50      3.80 o 
  -1   6   7       63.92       68.17      5.10 o 
   0   6   7       36.29       41.18      2.49 o 
   1   6   7       70.92       63.82      3.24 o 
   2   6   7        7.69        6.16      1.42 o 
   3   6   7        9.56        7.32      1.63 o 
   4   6   7       28.43       31.17      3.03 o 
   5   6   7        6.47        7.39      2.68 o 
   6   6   7        0.63        1.45      2.41 o 
   7   6   7        0.39        0.56      2.62 o 
  -8   7   7        2.35        3.41      2.44 o 
  -7   7   7        1.43        0.16      1.78 o 
  -6   7   7       54.52       46.48      3.93 o 
  -5   7   7        0.19        1.16      1.73 o 
  -4   7   7        1.66       -2.29      1.53 o 
  -3   7   7        0.66       -0.88      1.39 o 
  -2   7   7       93.90       93.61      3.59 o 
  -1   7   7        0.16        0.91      1.46 o 
   0   7   7      402.77      404.08     10.64 o 
   1   7   7        3.73        0.62      1.30 o 
   2   7   7      170.60      179.29      4.78 o 
   3   7   7       23.65       19.66      2.30 o 
   4   7   7        6.90        8.30      3.31 o 
   5   7   7        0.07        0.76      2.55 o 
   6   7   7        4.20       -0.62      2.35 o 
  -7   8   7       25.52       29.87      3.64 o 
  -6   8   7       41.90       43.00      3.97 o 
  -5   8   7        1.01        0.28      1.82 o 
  -4   8   7       78.81       81.63      4.48 o 
  -3   8   7        1.43       -1.13      2.22 o 
  -2   8   7        0.00       -3.00      2.25 o 
  -1   8   7      779.61      795.03     17.05 o 
   0   8   7        0.00       -1.75      1.26 o 
   1   8   7      115.39      118.61      6.50 o 
   2   8   7        2.07        3.36      1.44 o 
   3   8   7       79.38       79.45      4.38 o 
   4   8   7        1.01       -1.66      1.75 o 
   5   8   7        0.96        0.22      1.97 o 
   6   8   7        2.78        4.87      3.98 o 
  -7   9   7        0.18        0.12      2.34 o 
  -6   9   7        5.68        4.01      2.08 o 
  -5   9   7        2.90        2.64      1.91 o 
  -4   9   7        0.00        1.16      1.80 o 
  -3   9   7       43.70       45.86      3.68 o 
  -2   9   7       50.42       57.99      4.65 o 
  -1   9   7        0.94        3.13      1.68 o 
   0   9   7        7.84        8.29      2.04 o 
   1   9   7       25.19       22.59      2.76 o 
   2   9   7      153.73      148.53      5.54 o 
   3   9   7        0.74       -0.58      1.66 o 
   4   9   7       19.73       21.67      5.41 o 
   5   9   7        0.86        4.31      3.34 o 
   6   9   7        0.01        4.10      3.74 o 
  -6  10   7        8.84       11.22      2.90 o 
  -5  10   7       53.61       54.04      5.14 o 
  -4  10   7        8.45        7.90      2.51 o 
  -3  10   7       34.07       35.08      4.53 o 
  -2  10   7       48.64       60.95     10.06 o 
  -1  10   7       29.38       26.25      3.29 o 
   0  10   7        0.53        1.01      1.73 o 
   1  10   7        0.05       -0.18      1.69 o 
   2  10   7        5.89        6.53      2.07 o 
   3  10   7        0.49        1.89      2.93 o 
   4  10   7       42.22       49.23      6.07 o 
   5  10   7        0.01        0.85      2.85 o 
  -5  11   7        6.60        3.68      2.42 o 
  -4  11   7        0.69       -1.52      1.83 o 
  -3  11   7       38.84       33.15      4.24 o 
  -2  11   7        5.54        8.12      2.61 o 
  -1  11   7        4.60        2.27      1.87 o 
   0  11   7        6.41        8.94      2.33 o 
   1  11   7        0.27       -0.42      1.64 o 
   2  11   7        6.04        8.89      4.52 o 
   3  11   7        0.08       -0.33      2.94 o 
   4  11   7        0.01        0.66      3.17 o 
  -4  12   7        6.33        5.23      2.92 o 
  -3  12   7       19.80       25.95      6.46 o 
  -2  12   7        0.50        3.86      2.66 o 
  -1  12   7       35.25       35.07      4.42 o 
   0  12   7        5.30        5.48      2.40 o 
   1  12   7        0.09       -1.29      2.14 o 
   2  12   7        2.00        1.66      4.07 o 
   3  12   7        0.02        2.85      3.53 o 
  -3  13   7        2.38       -0.25      2.57 o 
  -2  13   7        2.73       -0.81      2.39 o 
  -1  13   7        3.39        5.04      2.82 o 
   0  13   7        1.10        3.50      2.74 o 
   1  13   7        2.51        1.98      3.37 o 
   2  13   7        0.91        4.03      3.57 o 
  -9   0   8        0.12        5.45      5.23 o 
  -8   0   8       16.85       18.82      6.77 o 
  -7   0   8      120.48      107.39      6.97 o 
  -6   0   8       62.44       55.02      5.07 o 
  -5   0   8       94.56       86.37      4.49 o 
  -4   0   8       60.71       66.61      8.00 o 
  -3   0   8      344.56      351.97     11.72 o 
  -2   0   8        3.17        2.32      1.39 o 
  -1   0   8      285.72      289.28      5.94 o 
   0   0   8       25.66       27.10      4.40 o 
   1   0   8       22.90       20.51      5.93 o 
   2   0   8       24.82       23.07      3.52 o 
   3   0   8       51.63       60.68      6.16 o 
   4   0   8      257.21      288.51     31.25 o 
   5   0   8        5.74        6.32      3.04 o 
   6   0   8        0.83        1.59      2.78 o 
   7   0   8        3.22        8.98      5.18 o 
  -9   1   8        0.09        0.96      4.74 o 
  -8   1   8        0.09        1.90      2.36 o 
  -7   1   8        9.43       10.91      2.62 o 
  -6   1   8       92.96       98.47      3.94 o 
  -5   1   8      132.78      111.04      3.74 o 
  -4   1   8      229.72      231.17      4.87 o 
  -3   1   8        0.01       -0.56      0.93 o 
  -2   1   8      257.93      274.81      4.40 o 
  -1   1   8       49.84       47.98      2.33 o 
   0   1   8      593.87      619.86     11.62 o 
   1   1   8      124.20      109.57      4.05 o 
   2   1   8       32.94       36.30      3.05 o 
   3   1   8        4.02        4.98      1.64 o 
   4   1   8       23.27       24.35      4.45 o 
   5   1   8        0.04        3.28      1.89 o 
   6   1   8        2.62        0.83      2.10 o 
   7   1   8        2.64        0.89      2.85 o 
  -9   2   8        6.87        3.58      2.96 o 
  -8   2   8       26.37       17.17      3.45 o 
  -7   2   8        0.00       -0.51      2.02 o 
  -6   2   8       52.47       58.19      3.82 o 
  -5   2   8      302.16      302.26      5.34 o 
  -4   2   8       31.70       31.10      2.10 o 
  -3   2   8       99.15      105.96      3.01 o 
  -2   2   8        9.39       11.36      1.33 o 
  -1   2   8      363.47      383.28      5.96 o 
   0   2   8       22.00       21.93      1.81 o 
   1   2   8       81.87       81.95      3.75 o 
   2   2   8       13.18       13.11      2.13 o 
   3   2   8       32.28       33.86      3.04 o 
   4   2   8       71.17       61.40      3.99 o 
   5   2   8        0.63        0.17      1.66 o 
   6   2   8        4.91        5.49      2.76 o 
   7   2   8        3.20        1.33      2.62 o 
  -9   3   8        3.44        2.21      2.91 o 
  -8   3   8        1.41        1.73      2.22 o 
  -7   3   8       13.22        9.84      3.74 o 
  -6   3   8        5.32        4.43      2.53 o 
  -5   3   8        6.32        8.36      1.95 o 
  -4   3   8      111.83      113.69      3.71 o 
  -3   3   8        8.86       13.15      1.99 o 
  -2   3   8      197.63      190.73      4.38 o 
  -1   3   8      128.27      117.36      3.48 o 
   0   3   8        6.12        4.15      1.65 o 
   1   3   8       34.45       26.74      2.52 o 
   2   3   8        5.06        6.53      1.86 o 
   3   3   8       63.54       56.96      3.70 o 
   4   3   8       13.91       13.75      2.42 o 
   5   3   8        6.56        2.75      1.92 o 
   6   3   8        0.72        1.13      2.32 o 
   7   3   8        1.51       -0.28      2.45 o 
  -8   4   8        4.89        5.40      2.75 o 
  -7   4   8       41.23       42.62      3.81 o 
  -6   4   8      110.88       93.79      4.73 o 
  -5   4   8       81.56       84.04      4.29 o 
  -4   4   8       17.20       18.40      2.01 o 
  -3   4   8      265.53      285.00      7.55 o 
  -2   4   8        0.81        0.50      1.18 o 
  -1   4   8       17.28       13.43      1.66 o 
   0   4   8        0.71        1.62      1.12 o 
   1   4   8       27.82       28.09      3.31 o 
   2   4   8        3.55        1.67      1.48 o 
   3   4   8       61.84       64.74      3.94 o 
   4   4   8       95.30       90.95      4.66 o 
   5   4   8       22.32       19.44      3.52 o 
   6   4   8        0.14       -1.50      2.20 o 
   7   4   8       11.39        9.62      3.29 o 
  -8   5   8        3.23       -1.91      2.24 o 
  -7   5   8        5.09        4.82      2.17 o 
  -6   5   8        4.73        1.45      1.78 o 
  -5   5   8       10.19        6.84      2.15 o 
  -4   5   8       14.22       15.30      2.40 o 
  -3   5   8        0.15       -0.17      1.23 o 
  -2   5   8        0.48        1.53      2.13 o 
  -1   5   8      145.65      141.80      3.98 o 
   0   5   8        1.45        0.76      1.21 o 
   1   5   8       84.86       80.89      3.35 o 
   2   5   8       13.47       12.91      2.19 o 
   3   5   8       39.34       42.43      4.91 o 
   4   5   8       10.92        9.10      2.21 o 
   5   5   8        0.02        2.86      2.41 o 
   6   5   8        3.13        0.70      2.31 o 
   7   5   8        2.21        4.07      3.05 o 
  -8   6   8        0.56        1.91      2.51 o 
  -7   6   8       28.73       26.03      3.41 o 
  -6   6   8       13.46       12.86      3.15 o 
  -5   6   8       32.13       34.74      3.80 o 
  -4   6   8        3.52        4.41      1.80 o 
  -3   6   8       38.78       36.13      3.03 o 
  -2   6   8      389.66      380.60     11.74 o 
  -1   6   8      479.35      473.94      8.73 o 
   0   6   8       51.94       59.07      3.01 o 
   1   6   8        3.61        1.75      1.30 o 
   2   6   8       11.71       15.42      2.21 o 
   3   6   8       58.84       53.64      3.83 o 
   4   6   8       54.08       59.74      4.98 o 
   5   6   8       22.64       19.81      3.76 o 
   6   6   8        4.67        2.30      2.75 o 
  -7   7   8        4.27        2.09      2.20 o 
  -6   7   8        0.00       -0.94      1.96 o 
  -5   7   8        4.95        8.38      2.25 o 
  -4   7   8        8.30        6.53      1.97 o 
  -3   7   8      138.20      152.70      6.41 o 
  -2   7   8      165.99      171.36      5.49 o 
  -1   7   8      652.94      679.58     12.39 o 
   0   7   8      112.27      120.29      4.87 o 
   1   7   8       63.82       63.32      3.23 o 
   2   7   8        4.24        2.44      1.54 o 
   3   7   8        2.59        1.89      1.75 o 
   4   7   8       90.08       81.84      5.58 o 
   5   7   8       30.92       29.22      4.40 o 
   6   7   8        8.10        2.92      2.68 o 
  -7   8   8        0.51        0.46      2.18 o 
  -6   8   8       13.25       10.91      4.81 o 
  -5   8   8       12.12        9.98      2.31 o 
  -4   8   8        0.73       -0.74      1.68 o 
  -3   8   8       41.17       44.69      4.35 o 
  -2   8   8        2.53        3.26      1.98 o 
  -1   8   8       21.55       19.36      2.65 o 
   0   8   8       40.78       36.04      3.33 o 
   1   8   8        0.43        4.62      2.71 o 
   2   8   8        5.02        3.86      1.86 o 
   3   8   8        4.81        4.17      1.99 o 
   4   8   8        0.12       -0.90      2.16 o 
   5   8   8       10.91        6.91      2.98 o 
  -6   9   8        6.43        7.03      2.50 o 
  -5   9   8       44.81       43.85      5.02 o 
  -4   9   8        7.75        3.43      2.71 o 
  -3   9   8      102.18      113.38      9.27 o 
  -2   9   8        0.90        1.79      1.74 o 
  -1   9   8       27.65       25.51      4.70 o 
   0   9   8        4.93        6.24      2.09 o 
   1   9   8        7.56       10.59      2.45 o 
   2   9   8        1.24        0.67      2.27 o 
   3   9   8        8.00        7.11      3.57 o 
   4   9   8       42.97       34.51      4.55 o 
   5   9   8        5.19        3.84      5.05 o 
  -6  10   8       22.45       26.50      3.61 o 
  -5  10   8        0.00       -3.10      2.06 o 
  -4  10   8       17.15       23.26      3.83 o 
  -3  10   8        1.06        1.79      2.36 o 
  -2  10   8       31.44       41.02      4.47 o 
  -1  10   8        0.25        1.10      1.87 o 
   0  10   8        0.39       -1.89      1.60 o 
   1  10   8       19.84       14.71      3.40 o 
   2  10   8        4.23        2.95      1.98 o 
   3  10   8       16.69        8.26      2.88 o 
   4  10   8        0.00        0.63      2.94 o 
  -5  11   8        0.67        2.19      2.78 o 
  -4  11   8        3.32        1.37      2.44 o 
  -3  11   8        0.61        1.55      2.71 o 
  -2  11   8        3.88       -0.02      2.44 o 
  -1  11   8       58.72       60.38      4.45 o 
   0  11   8        0.00       -0.51      1.86 o 
   1  11   8        1.78        1.77      3.17 o 
   2  11   8        2.43        4.10      3.34 o 
   3  11   8        3.30        2.44      3.24 o 
  -4  12   8        0.13       -0.47      2.61 o 
  -3  12   8        3.05        3.01      2.70 o 
  -2  12   8        6.52        6.77      2.91 o 
  -1  12   8        0.28        0.06      2.51 o 
   0  12   8        0.00       -0.92      1.96 o 
   1  12   8        0.10        0.68      2.53 o 
   2  12   8        0.25        3.72      3.35 o 
  -1  13   8       22.90       33.33      5.38 o 
   0  13   8       48.87       61.34      6.83 o 
  -8   1   9        5.84        6.75      3.19 o 
  -7   1   9        8.10       14.47      2.99 o 
  -6   1   9       40.72       46.02      5.91 o 
  -5   1   9      203.68      190.62      4.48 o 
  -4   1   9        2.65        1.55      1.47 o 
  -3   1   9       13.99       13.93      1.57 o 
  -2   1   9       37.14       42.90      2.50 o 
  -1   1   9        0.31        1.12      1.26 o 
   0   1   9      631.23      651.97     10.13 o 
   1   1   9        0.11       -1.04      1.20 o 
   2   1   9       12.32       10.85      2.57 o 
   3   1   9       20.85       21.50      2.83 o 
   4   1   9        6.04        4.82      1.98 o 
   5   1   9        9.48        9.31      2.35 o 
   6   1   9        1.30        3.60      2.63 o 
   7   1   9        0.34        0.31      3.33 o 
  -8   2   9       15.88       15.41      5.99 o 
  -7   2   9        5.28        3.72      2.24 o 
  -6   2   9        1.52        1.14      1.72 o 
  -5   2   9       23.25       26.29      2.84 o 
  -4   2   9        7.56        6.74      1.43 o 
  -3   2   9       14.13       13.96      1.77 o 
  -2   2   9        0.01       -0.28      1.09 o 
  -1   2   9        0.01       -1.10      1.40 o 
   0   2   9       54.50       50.91      3.84 o 
   1   2   9        1.21        1.37      1.49 o 
   2   2   9       79.22       73.16      4.07 o 
   3   2   9      143.23      142.95      5.41 o 
   4   2   9        0.05       -1.05      1.59 o 
   5   2   9       23.19       18.91      3.16 o 
   6   2   9        0.33        3.62      2.52 o 
   7   2   9        4.87        3.85      2.97 o 
  -8   3   9        0.25       -1.36      2.89 o 
  -7   3   9        0.91       -2.25      2.52 o 
  -6   3   9       24.14       23.34      2.97 o 
  -5   3   9      580.88      563.74      9.98 o 
  -4   3   9      111.56      112.41      3.91 o 
  -3   3   9        4.54        5.03      1.37 o 
  -2   3   9       56.49       63.99      4.57 o 
  -1   3   9        1.28        2.26      1.21 o 
   0   3   9       15.39       16.77      2.22 o 
   1   3   9       36.37       34.85      2.95 o 
   2   3   9        7.20        1.93      1.58 o 
   3   3   9       46.09       42.62      3.96 o 
   4   3   9       14.03        7.26      2.18 o 
   5   3   9       20.11       19.09      3.02 o 
   6   3   9        1.11        2.18      3.12 o 
  -8   4   9        0.17        3.13      2.62 o 
  -7   4   9       17.10       15.06      2.86 o 
  -6   4   9        4.58        2.39      1.94 o 
  -5   4   9       91.47      127.53      5.11 o 
  -4   4   9      157.08      174.32      5.47 o 
  -3   4   9       64.89       65.28      5.02 o 
  -2   4   9       33.66       38.84      2.57 o 
  -1   4   9      200.53      207.07      4.94 o 
   0   4   9       47.09       46.28      3.21 o 
   1   4   9       42.13       41.51      3.22 o 
   2   4   9       55.23       49.02      3.63 o 
   3   4   9       57.29       53.31      5.23 o 
   4   4   9       21.23       16.48      4.07 o 
   5   4   9       60.96       50.97      5.01 o 
   6   4   9        2.53       -0.65      2.50 o 
  -8   5   9        0.09        2.31      2.70 o 
  -7   5   9        0.41        3.45      2.10 o 
  -6   5   9        1.24        1.16      1.88 o 
  -5   5   9      120.75      114.97      9.28 o 
  -4   5   9       99.08      101.77      5.62 o 
  -3   5   9       21.95       22.18      3.47 o 
  -2   5   9       89.03       99.48      4.38 o 
  -1   5   9        0.25        0.33      1.25 o 
   0   5   9       14.61       15.69      2.06 o 
   1   5   9       15.64       13.07      2.94 o 
   2   5   9       14.75       16.63      3.33 o 
   3   5   9        5.93        7.40      2.00 o 
   4   5   9        3.33        4.62      2.04 o 
   5   5   9       33.38       32.87      4.45 o 
   6   5   9        2.82        6.30      2.90 o 
  -7   6   9       19.44       21.90      4.54 o 
  -6   6   9        1.87       -1.19      1.79 o 
  -5   6   9        1.25        0.06      1.81 o 
  -4   6   9       11.55        7.40      2.39 o 
  -3   6   9       17.45       14.60      2.37 o 
  -2   6   9       13.77       13.60      2.78 o 
  -1   6   9        0.08        0.62      1.97 o 
   0   6   9      189.43      210.60      5.26 o 
   1   6   9        1.60        2.76      1.68 o 
   2   6   9        1.74       -0.43      1.93 o 
   3   6   9        3.38        1.72      1.73 o 
   4   6   9        0.63        0.92      2.28 o 
   5   6   9       20.09       21.11      3.90 o 
   6   6   9       10.35        8.79      3.13 o 
  -7   7   9        2.25        4.07      2.45 o 
  -6   7   9        0.67       -2.22      1.89 o 
  -5   7   9       34.86       39.49      4.39 o 
  -4   7   9       15.70       11.95      2.86 o 
  -3   7   9        3.87        5.92      2.42 o 
  -2   7   9      200.20      220.26      6.46 o 
  -1   7   9        7.71        4.71      1.99 o 
   0   7   9      201.13      204.56      6.57 o 
   1   7   9       32.19       35.78      3.30 o 
   2   7   9       17.86       11.25      2.23 o 
   3   7   9        8.58        7.91      2.16 o 
   4   7   9       15.39        7.44      2.70 o 
   5   7   9       30.26       31.33      5.38 o 
  -6   8   9       10.07        8.77      2.98 o 
  -5   8   9        5.42        4.07      2.46 o 
  -4   8   9        0.08        2.93      2.36 o 
  -3   8   9        6.51        3.33      2.44 o 
  -2   8   9        1.16        3.72      1.78 o 
  -1   8   9        4.24        2.68      1.86 o 
   0   8   9       58.31       63.91      4.13 o 
   1   8   9       16.98       14.27      2.63 o 
   2   8   9        0.03        1.94      2.23 o 
   3   8   9       16.54       10.79      2.99 o 
   4   8   9        1.87       -1.10      2.24 o 
   5   8   9       16.55       14.64      3.72 o 
  -6   9   9        0.26        1.50      3.14 o 
  -5   9   9        4.31        1.77      2.21 o 
  -4   9   9        3.54       -0.63      2.23 o 
  -3   9   9       30.90       27.01      3.91 o 
  -2   9   9       23.91       29.00      3.93 o 
  -1   9   9       11.69       10.35      2.76 o 
   0   9   9      107.65      123.21     10.55 o 
   1   9   9        5.99        5.80      2.26 o 
   2   9   9       20.96       20.08      3.54 o 
   3   9   9        4.33        4.07      4.82 o 
   4   9   9        1.20        0.83      2.67 o 
  -5  10   9        5.41       -0.82      2.62 o 
  -4  10   9        3.71        5.01      2.77 o 
  -3  10   9        1.36        0.73      2.31 o 
  -2  10   9        5.21        6.65      2.59 o 
  -1  10   9       26.86       26.15      4.35 o 
   0  10   9       91.93       97.30      5.29 o 
   1  10   9        0.62        1.86      1.99 o 
   2  10   9       11.76       10.00      2.57 o 
   3  10   9        0.77        4.00      3.35 o 
  -4  11   9       10.54        9.68      3.22 o 
  -3  11   9       19.87       11.24      6.40 o 
  -2  11   9        6.87        7.83      4.04 o 
  -1  11   9        0.32        2.97      2.07 o 
   0  11   9        0.71       -1.40      1.95 o 
   1  11   9        0.00       -0.01      2.08 o 
   2  11   9        3.45        4.89      2.77 o 
  -2  12   9        1.01        0.91      3.93 o 
  -1  12   9        1.28       -0.42      2.65 o 
   0  12   9        8.64       12.39      3.05 o 
   1  12   9        4.01        7.58      2.73 o 
  -8   0  10        0.22       -4.59      4.26 o 
  -7   0  10        4.77        4.66      4.59 o 
  -6   0  10        1.19        1.54      2.53 o 
  -5   0  10      159.14      169.75      6.21 o 
  -4   0  10       31.10       36.55      3.35 o 
  -3   0  10        2.92        0.57      2.49 o 
  -2   0  10        1.44       -0.47      2.01 o 
  -1   0  10       18.06       16.47      3.25 o 
   0   0  10        9.40        8.28      2.73 o 
   1   0  10       30.79       31.20      4.27 o 
   2   0  10       16.81       10.76      3.67 o 
   3   0  10        7.53        6.95      3.10 o 
   4   0  10       41.19       38.25      7.61 o 
   5   0  10       32.16       35.81      5.59 o 
   6   0  10        5.86       10.48     10.95 o 
  -8   1  10        9.04       12.90      4.06 o 
  -7   1  10        0.78       -1.00      2.20 o 
  -6   1  10        2.03        1.82      1.84 o 
  -5   1  10       30.80       28.08      2.33 o 
  -4   1  10        8.10        8.69      1.87 o 
  -3   1  10       36.59       37.35      3.06 o 
  -2   1  10       39.93       34.68      2.97 o 
  -1   1  10       65.06       67.53      3.85 o 
   0   1  10        4.47        7.29      1.85 o 
   1   1  10       46.21       43.53      3.42 o 
   2   1  10       12.14       11.33      2.65 o 
   3   1  10       20.22       16.08      2.55 o 
   4   1  10        2.74        1.73      1.88 o 
   5   1  10        0.27       -1.24      2.63 o 
   6   1  10        3.52       -0.31      2.51 o 
  -8   2  10        0.17       -2.29      2.44 o 
  -7   2  10        0.94       -0.22      2.35 o 
  -6   2  10        1.46        0.37      1.81 o 
  -5   2  10       37.39       32.55      3.47 o 
  -4   2  10       70.44       72.37      5.07 o 
  -3   2  10        1.59        2.39      1.55 o 
  -2   2  10       29.93       24.67      2.87 o 
  -1   2  10       15.32       11.31      2.08 o 
   0   2  10      215.81      214.98      6.10 o 
   1   2  10       17.68       14.76      2.59 o 
   2   2  10       17.90       17.03      2.55 o 
   3   2  10        1.54        1.93      1.73 o 
   4   2  10        0.02       -0.67      1.73 o 
   5   2  10       38.67       35.14      3.89 o 
   6   2  10        1.34        2.57      2.60 o 
  -8   3  10        0.01       -0.23      2.62 o 
  -7   3  10        6.30       13.42      3.75 o 
  -6   3  10       68.81       73.39      4.46 o 
  -5   3  10        4.87        3.23      2.16 o 
  -4   3  10      250.11      247.64      9.25 o 
  -3   3  10       75.63       83.79      3.80 o 
  -2   3  10       84.73       83.87      5.05 o 
  -1   3  10       16.15       15.16      2.36 o 
   0   3  10        4.49        5.79      2.34 o 
   1   3  10       61.29       50.59      3.60 o 
   2   3  10       29.35       27.43      3.04 o 
   3   3  10        8.11        7.62      2.29 o 
   4   3  10        1.88        0.90      2.15 o 
   5   3  10        6.88        6.17      2.31 o 
   6   3  10        1.26        1.04      3.28 o 
  -7   4  10        1.33        2.02      2.22 o 
  -6   4  10        1.13        1.17      1.98 o 
  -5   4  10        4.89        7.71      2.99 o 
  -4   4  10       83.40       85.53      4.34 o 
  -3   4  10       24.38       21.94      2.59 o 
  -2   4  10        1.43       -1.16      3.01 o 
  -1   4  10      211.09      208.29      6.03 o 
   0   4  10      115.14      120.07      4.90 o 
   1   4  10      103.40      109.42      5.96 o 
   2   4  10        0.05        0.13      1.44 o 
   3   4  10        0.76       -0.61      1.58 o 
   4   4  10        0.14        1.67      1.94 o 
   5   4  10        1.98       -2.20      2.24 o 
   6   4  10        0.67       -0.03      2.48 o 
  -7   5  10        1.24        2.15      2.16 o 
  -6   5  10       31.57       30.50      4.66 o 
  -5   5  10        5.58        6.45      2.62 o 
  -4   5  10        5.34        1.78      2.12 o 
  -3   5  10       10.75        8.81      2.06 o 
  -2   5  10       71.33       68.69      4.01 o 
  -1   5  10      264.82      282.65      8.62 o 
   0   5  10      370.30      377.12      8.34 o 
   1   5  10        0.49        0.56      1.62 o 
   2   5  10       17.15       14.10      2.51 o 
   3   5  10        0.00       -0.62      1.74 o 
   4   5  10        4.90        3.62      2.37 o 
   5   5  10        0.37        0.06      2.34 o 
  -7   6  10        2.50        0.05      2.50 o 
  -6   6  10        3.64        5.53      2.60 o 
  -5   6  10       27.27       22.72      3.65 o 
  -4   6  10        2.94        4.09      2.36 o 
  -3   6  10       22.96       17.19      2.63 o 
  -2   6  10       10.95       11.05      2.34 o 
  -1   6  10        1.58        2.76      1.89 o 
   0   6  10      100.91      116.96     10.66 o 
   1   6  10       15.37       12.35      2.35 o 
   2   6  10        0.90        0.95      1.71 o 
   3   6  10        1.10        0.25      1.83 o 
   4   6  10        5.15        1.50      2.80 o 
   5   6  10        3.97       -0.09      2.48 o 
  -6   7  10        0.14       -0.03      2.52 o 
  -5   7  10        0.99       -2.35      2.02 o 
  -4   7  10        0.22        1.02      2.15 o 
  -3   7  10        5.26        1.67      3.98 o 
  -2   7  10        5.59        6.99      2.09 o 
  -1   7  10       27.26       29.40      3.18 o 
   0   7  10        7.52        0.74      3.33 o 
   1   7  10       65.95       57.40      4.95 o 
   2   7  10        5.94        8.66      3.07 o 
   3   7  10        6.18        4.53      2.06 o 
   4   7  10        8.57        3.65      2.50 o 
   5   7  10       43.14       48.95      6.53 o 
  -6   8  10        0.24        1.50      2.71 o 
  -5   8  10        1.20        5.82      2.60 o 
  -4   8  10        8.15        7.54      2.79 o 
  -3   8  10        0.10        3.07      2.42 o 
  -2   8  10       10.63       13.65      2.57 o 
  -1   8  10        0.72        0.13      1.69 o 
   0   8  10        5.13        4.31      2.32 o 
   1   8  10        0.62       -1.56      2.46 o 
   2   8  10        1.72        1.35      2.23 o 
   3   8  10       14.01       12.28      5.59 o 
   4   8  10        1.13        3.13      2.58 o 
  -5   9  10       47.98       53.01      5.57 o 
  -4   9  10       20.74       23.37      4.32 o 
  -3   9  10        3.26        0.38      2.38 o 
  -2   9  10       15.28       21.91      3.46 o 
  -1   9  10       25.66       28.53      3.40 o 
   0   9  10       42.65       48.28     10.50 o 
   1   9  10        1.97        8.31      3.27 o 
   2   9  10        0.00        3.45      2.76 o 
   3   9  10        1.15        0.25      2.96 o 
  -4  10  10        0.62       -3.41      2.28 o 
  -3  10  10        6.95       -0.42      2.42 o 
  -2  10  10        0.94        1.93      2.54 o 
  -1  10  10       12.35       11.27      3.90 o 
   0  10  10        0.05       -2.56      1.91 o 
   1  10  10        0.31       -1.93      2.15 o 
   2  10  10        5.72        5.21      3.21 o 
  -3  11  10        7.26        9.88      3.21 o 
  -2  11  10        5.97        8.96      3.85 o 
  -1  11  10        0.00        3.29      2.83 o 
   0  11  10        8.10        8.15      2.59 o 
   1  11  10        3.45       -0.08      2.58 o 
  -7   1  11        8.84       13.27      3.23 o 
  -6   1  11        1.75        0.79      2.89 o 
  -5   1  11       12.37       13.08      2.77 o 
  -4   1  11      165.70      173.34      6.71 o 
  -3   1  11        0.64        3.20      1.66 o 
  -2   1  11        0.60       -0.30      1.39 o 
  -1   1  11        0.00       -1.51      1.29 o 
   0   1  11        0.12        1.91      1.58 o 
   1   1  11       32.27       29.48      3.25 o 
   2   1  11        0.02       -0.71      1.50 o 
   3   1  11        0.73        0.71      1.81 o 
   4   1  11        2.56        3.49      2.28 o 
   5   1  11        0.33        0.29      2.32 o 
  -7   2  11        0.48        1.09      3.12 o 
  -6   2  11        0.05        2.08      2.19 o 
  -5   2  11       65.43       61.56      4.72 o 
  -4   2  11        0.62        2.97      1.94 o 
  -3   2  11       38.88       37.03      3.26 o 
  -2   2  11       63.25       74.77      4.23 o 
  -1   2  11      112.22      121.91      5.12 o 
   0   2  11        0.01        1.74      1.66 o 
   1   2  11      137.83      132.07      5.57 o 
   2   2  11        0.01        1.03      1.72 o 
   3   2  11       11.54       13.13      2.71 o 
   4   2  11        5.11        2.42      2.20 o 
   5   2  11        0.43        1.60      2.44 o 
  -7   3  11        0.17       -1.46      3.03 o 
  -6   3  11        0.03       -0.11      2.13 o 
  -5   3  11        6.77        3.46      2.54 o 
  -4   3  11       79.69       71.66      6.75 o 
  -3   3  11        0.17        0.38      1.78 o 
  -2   3  11        0.01       -0.18      1.40 o 
  -1   3  11        7.18        5.13      1.92 o 
   0   3  11       11.88        9.77      2.15 o 
   1   3  11      118.65      128.57      5.60 o 
   2   3  11        0.66        1.29      1.82 o 
   3   3  11        6.62        6.75      2.58 o 
   4   3  11        5.17        4.39      2.34 o 
   5   3  11        6.54        8.98      2.74 o 
  -7   4  11        3.47        3.48      2.70 o 
  -6   4  11        8.53        8.43      2.74 o 
  -5   4  11        0.04       -0.01      2.28 o 
  -4   4  11       27.37       31.48      3.75 o 
  -3   4  11       46.20       40.73      4.13 o 
  -2   4  11        2.76        1.89      2.16 o 
  -1   4  11       28.78       33.28      4.28 o 
   0   4  11       30.70       24.38      3.01 o 
   1   4  11      112.73      123.74      5.57 o 
   2   4  11       37.81       29.62      3.29 o 
   3   4  11        3.22        3.82      2.05 o 
   4   4  11        0.32        1.67      2.25 o 
   5   4  11        4.60        5.94      3.01 o 
  -7   5  11        0.01        0.05      2.74 o 
  -6   5  11        2.88        4.25      2.60 o 
  -5   5  11        3.27       -2.40      3.68 o 
  -4   5  11      156.36      166.91      8.84 o 
  -3   5  11       84.84       96.84      9.74 o 
  -2   5  11        8.32        8.80      4.38 o 
  -1   5  11        1.29        0.79      2.03 o 
   0   5  11       41.45       41.86      3.61 o 
   1   5  11       43.26       45.79      3.84 o 
   2   5  11        6.50        3.94      3.79 o 
   3   5  11        0.15        0.67      1.95 o 
   4   5  11        3.75        3.29      2.32 o 
  -6   6  11        4.39        2.06      2.56 o 
  -5   6  11        4.42        3.07      3.24 o 
  -4   6  11       13.06       13.55      3.05 o 
  -3   6  11       98.87      105.81      6.19 o 
  -2   6  11       31.06       29.81      3.80 o 
  -1   6  11       54.83       55.17      4.93 o 
   0   6  11        0.78        1.14      2.08 o 
   1   6  11       31.19       33.53      3.49 o 
   2   6  11        0.03        1.13      1.92 o 
   3   6  11        0.86       -0.92      2.07 o 
   4   6  11        1.11        1.14      2.63 o 
  -6   7  11        1.50        3.85      2.61 o 
  -5   7  11        7.50        6.74      2.88 o 
  -4   7  11       54.36       45.38      6.34 o 
  -3   7  11        0.13        3.98      2.50 o 
  -2   7  11       11.50        7.14      2.63 o 
  -1   7  11        1.47        1.67      2.25 o 
   0   7  11        0.05        0.25      2.03 o 
   1   7  11        2.47        3.55      2.56 o 
   2   7  11        1.94        6.29      2.64 o 
   3   7  11        1.15        1.07      2.02 o 
   4   7  11        0.14       -0.17      2.64 o 
  -5   8  11       32.59       34.40      7.33 o 
  -4   8  11       35.87       41.06      6.81 o 
  -3   8  11       13.72       17.69      3.55 o 
  -2   8  11       41.81       41.44      4.77 o 
  -1   8  11       25.76       29.80      4.44 o 
   0   8  11        0.11       -0.98      2.11 o 
   1   8  11        8.51       10.39      3.90 o 
   2   8  11        1.43        1.67      2.30 o 
   3   8  11        3.43        5.50      3.57 o 
  -4   9  11        6.86        6.70      3.46 o 
  -3   9  11        4.69        5.83      3.00 o 
  -2   9  11        0.11        0.23      2.38 o 
  -1   9  11        5.57        2.10      2.31 o 
   0   9  11        2.16        1.81      2.50 o 
   1   9  11        0.54        1.02      2.38 o 
   2   9  11        1.49        1.16      2.58 o 
  -3  10  11        1.56        7.79      3.30 o 
  -2  10  11       14.62       16.47      3.76 o 
  -1  10  11        4.24        6.79      3.64 o 
   0  10  11        1.52        1.51      2.54 o 
   1  10  11       11.43        1.53      3.77 o 
  -5   0  12       23.65       29.83      4.90 o 
  -4   0  12       88.32       87.48      6.70 o 
  -3   0  12        1.28        1.33      4.29 o 
  -2   0  12        4.92        7.94      3.13 o 
  -1   0  12       31.34       33.36      9.92 o 
   0   0  12        4.29        4.47      3.73 o 
   1   0  12       13.22        6.16      3.61 o 
   2   0  12        2.16        0.36      2.57 o 
   3   0  12        3.44        1.91      2.79 o 
   4   0  12        0.14        1.67      3.16 o 
  -6   1  12        0.61       -1.00      2.66 o 
  -5   1  12        1.51        1.59      2.12 o 
  -4   1  12        1.74        3.48      2.64 o 
  -3   1  12        1.71        1.79      3.30 o 
  -2   1  12        9.73        9.53      2.28 o 
  -1   1  12       20.59       24.50      3.00 o 
   0   1  12        6.23        7.48      2.12 o 
   1   1  12        0.00       -0.22      1.69 o 
   2   1  12        3.51        4.89      3.30 o 
   3   1  12        7.15        2.59      3.10 o 
   4   1  12        0.04       -1.17      2.18 o 
  -7   2  12        3.85       -0.20      4.96 o 
  -6   2  12        1.60       -4.09      2.84 o 
  -5   2  12        0.10        1.26      2.39 o 
  -4   2  12       33.56       34.45      4.07 o 
  -3   2  12       44.86       44.93      3.75 o 
  -2   2  12       30.32       32.78      3.30 o 
  -1   2  12        5.02        1.28      1.75 o 
   0   2  12        3.02        1.04      1.72 o 
   1   2  12       73.41       73.67      4.71 o 
   2   2  12        1.78        3.22      1.93 o 
   3   2  12        0.89        1.12      2.34 o 
   4   2  12        0.12        1.92      2.32 o 
  -6   3  12        5.71        2.81      3.37 o 
  -5   3  12        0.60       -2.25      3.15 o 
  -4   3  12        5.96        6.47      2.42 o 
  -3   3  12       14.95       15.83      4.82 o 
  -2   3  12       12.44        9.02      3.17 o 
  -1   3  12       10.02       10.22      2.23 o 
   0   3  12      116.36      129.51     10.81 o 
   1   3  12       95.81      102.31      5.37 o 
   2   3  12       10.10        6.24      2.36 o 
   3   3  12       20.10       22.25      3.39 o 
   4   3  12        0.10        1.15      2.57 o 
  -6   4  12        0.18        0.05      3.00 o 
  -5   4  12       11.32        7.76      4.92 o 
  -4   4  12        1.09        3.82      3.91 o 
  -3   4  12       38.73       46.09      4.64 o 
  -2   4  12       17.25       12.80      6.49 o 
  -1   4  12        6.31       10.64      2.74 o 
   0   4  12       35.88       35.90      3.68 o 
   1   4  12       89.64       89.76      6.17 o 
   2   4  12        0.35        2.97      2.16 o 
   3   4  12        4.53        7.46      2.52 o 
   4   4  12        0.90        2.55      2.35 o 
  -6   5  12        0.15        1.72      2.91 o 
  -5   5  12        2.27        5.52      4.51 o 
  -4   5  12        7.53        5.01      2.95 o 
  -3   5  12       37.57       38.91      4.39 o 
  -2   5  12       59.88       56.88      5.06 o 
  -1   5  12        1.88        3.02      2.29 o 
   0   5  12        8.14       10.77      3.00 o 
   1   5  12        0.00        2.22      1.88 o 
   2   5  12       22.10       26.10      3.34 o 
   3   5  12       12.70       12.16      3.02 o 
  -5   6  12        0.00       -3.35      2.67 o 
  -4   6  12        5.62        1.36      3.29 o 
  -3   6  12       31.96       31.87      4.23 o 
  -2   6  12        1.12        0.37      2.20 o 
  -1   6  12        0.06       -1.25      2.00 o 
   0   6  12        0.01        0.30      2.13 o 
   1   6  12        0.02        0.88      2.27 o 
   2   6  12        0.07        2.37      2.15 o 
   3   6  12        0.10        0.74      2.28 o 
  -5   7  12        2.07        0.16      3.50 o 
  -4   7  12       17.71       17.96      4.72 o 
  -3   7  12        0.77       -3.64      2.58 o 
  -2   7  12        1.48        5.07      2.62 o 
  -1   7  12        0.00       -2.02      2.19 o 
   0   7  12        1.12        0.26      2.26 o 
   1   7  12       39.76       42.05      4.91 o 
   2   7  12        8.11        7.01      2.91 o 
  -4   8  12       12.03       18.40      4.80 o 
  -3   8  12        1.00       -3.32      3.00 o 
  -2   8  12        1.55        3.53      2.59 o 
  -1   8  12        2.79        3.40      2.69 o 
   0   8  12        0.06        1.92      2.48 o 
   1   8  12       12.52       21.29      3.82 o 
  -2   9  12        1.66       -0.51      2.99 o 
  -1   9  12        0.15       -0.33      2.44 o 
   0   9  12        5.22        9.83      2.98 o 
  -5   1  13        1.84        6.03      2.64 o 
  -4   1  13       11.29       12.69      3.00 o 
  -3   1  13       53.90       51.42      4.16 o 
  -2   1  13        7.77        4.79      2.70 o 
  -1   1  13        2.28        1.04      1.79 o 
   0   1  13       12.36       10.40      2.66 o 
   1   1  13        1.61        2.10      2.97 o 
   2   1  13        3.74        6.85      2.49 o 
   3   1  13        3.52        5.77      2.45 o 
  -6   2  13        0.25        3.24      3.21 o 
  -5   2  13        0.61        5.89      3.43 o 
  -4   2  13       37.11       38.51      4.82 o 
  -3   2  13       10.00        8.55      2.57 o 
  -2   2  13        6.56        5.05      2.11 o 
  -1   2  13        4.17        4.98      2.15 o 
   0   2  13        4.32        7.96      3.19 o 
   1   2  13        0.00        0.14      1.99 o 
   2   2  13        1.33       -0.83      3.00 o 
   3   2  13        0.63       -0.42      2.20 o 
  -5   3  13        3.71        2.46      3.45 o 
  -4   3  13       18.21       21.99      5.93 o 
  -3   3  13       65.70       68.25      5.47 o 
  -2   3  13       22.66       21.89      4.65 o 
  -1   3  13       25.77       28.80      4.98 o 
   0   3  13       28.03       21.74      3.10 o 
   1   3  13        1.81        1.92      2.12 o 
   2   3  13       72.93       65.14      5.30 o 
   3   3  13        5.15        5.44      2.52 o 
  -5   4  13        0.06       -0.62      2.87 o 
  -4   4  13        0.80        1.21      2.77 o 
  -3   4  13        0.51        1.02      2.69 o 
  -2   4  13        0.03        1.09      2.32 o 
  -1   4  13        0.01       -2.89      2.01 o 
   0   4  13        8.17        5.77      2.35 o 
   1   4  13        1.13        1.05      2.38 o 
   2   4  13        3.95        3.75      2.19 o 
   3   4  13        4.06        8.96      2.88 o 
  -5   5  13        6.10        6.32      3.69 o 
  -4   5  13        0.04        0.60      6.43 o 
  -3   5  13       13.66        5.15      3.91 o 
  -2   5  13        3.04        5.22      2.68 o 
  -1   5  13        7.46        7.90      2.91 o 
   0   5  13        0.44        0.69      2.87 o 
   1   5  13        8.17        7.61      2.53 o 
   2   5  13       20.98       17.33      4.72 o 
  -4   6  13        0.44        4.67      3.56 o 
  -3   6  13       14.78       13.20      4.31 o 
  -2   6  13       15.63       14.58      3.39 o 
  -1   6  13        9.72       13.20      4.07 o 
   0   6  13        0.46       -1.28      2.28 o 
   1   6  13        0.86        0.46      2.37 o 
  -3   7  13       13.98        4.93      3.85 o 
  -2   7  13       29.85       44.74      5.25 o 
  -1   7  13       15.96       14.51      3.57 o 
   0   7  13       11.40       18.81      6.98 o 
  -5   0  14        6.98        9.25      5.23 o 
  -4   0  14        8.58        5.88      5.21 o 
  -3   0  14        0.40       -3.64      2.42 o 
  -2   0  14        3.40        2.53      3.17 o 
  -1   0  14        0.02       -1.52      2.59 o 
   0   0  14        2.73        2.33      3.15 o 
   1   0  14       10.93        7.71      3.78 o 
   2   0  14       24.44       24.99      5.25 o 
  -4   1  14        6.68        2.98      2.71 o 
  -3   1  14        1.49        1.77      2.12 o 
  -2   1  14        2.98        1.24      1.86 o 
  -1   1  14        1.98        2.16      2.03 o 
   0   1  14        2.27        3.28      2.15 o 
   1   1  14       32.00       32.92      3.91 o 
   2   1  14        6.00        6.97      4.30 o 
  -4   2  14        1.75        3.09      2.62 o 
  -3   2  14       19.17       17.94      3.56 o 
  -2   2  14        4.22        7.34      2.34 o 
  -1   2  14        2.61        3.51      2.08 o 
   0   2  14        4.45        7.13      2.47 o 
   1   2  14        5.23        5.83      2.47 o 
   2   2  14       33.34       32.47      5.38 o 
  -4   3  14        0.17       -1.75      2.59 o 
  -3   3  14       15.15       10.67      3.13 o 
  -2   3  14        1.68       -1.32      2.12 o 
  -1   3  14        0.09        3.92      2.67 o 
   0   3  14        0.38        2.68      2.25 o 
   1   3  14        0.20        3.43      2.30 o 
  -3   4  14        4.99        3.82      2.51 o 
  -2   4  14       13.26       12.89      3.62 o 
  -1   4  14        0.68        1.53      2.43 o 
   0   4  14        0.19        1.04      5.83 o 
   1   4  14        0.13        0.22      2.56 o 
  -3   5  14        0.02        1.24      2.71 o 
  -2   5  14        9.25       12.42      3.31 o 
  -1   5  14        0.00       -0.08      2.37 o 
   0   5  14        4.13        6.87      3.06 o 
  -1   1  15        1.45        1.40      2.14 o 
                                                 
